# Supplementary material for: Parallel reduction in flowering time from de novo mutations enable evolutionary rescue in colonizing lineages
Source: Nat Commun. 2022 Mar 18;13:1461. doi: 10.1038/s41467-022-28800-z (PMC8933414; doi:10.1038/s41467-022-28800-z)
Supplement: Supplementary file 4 — Supplementary Data 1 [file 41467_2022_28800_MOESM4_ESM.xlsx]

## Sheet: Supplementary Data 1
Supplementary Data 1 | Accessions sequenced in this study
SeqID	SampleID	Cluster	Population	Latitude	Longitude	Island	SeqCoverage
3968_AS	F1-201	F_MonteVelha	Fogo_MonteVelha_F1	15.0039	-24.3573	Fogo	15.38
3968_AT	F1-203	F_MonteVelha	Fogo_MonteVelha_F1	15.0039	-24.3573	Fogo	15.08
13184	F1-3	F_MonteVelha	Fogo_MonteVelha_F1	15.0039	-24.3573	Fogo	17.22
3541_AE	F1-7	F_MonteVelha	Fogo_MonteVelha_F1	15.0039	-24.3573	Fogo	22.18
21228	F10-1-3	F_Lava	Fogo_Lava_F10	14.9231	-24.3366	Fogo	36.23
21230	F10-1-4	F_Lava	Fogo_Lava_F10	14.9231	-24.3366	Fogo	37.29
3619_S	F10-10-101	F_Lava	Fogo_Lava_F10	14.9238	-24.3355	Fogo	13.71
3536_G	F10-10-102	F_Lava	Fogo_Lava_F10	14.9238	-24.3355	Fogo	9.88
3968_BA	F10-10-201	F_Lava	Fogo_Lava_F10	14.9238	-24.3355	Fogo	13.63
3968_BB	F10-10-202	F_Lava	Fogo_Lava_F10	14.9238	-24.3355	Fogo	13.09
3619_T	F10-11-1	F_Lava	Fogo_Lava_F10	14.9234	-24.3362	Fogo	14.1
3619_U	F10-11-2	F_Lava	Fogo_Lava_F10	14.9234	-24.3362	Fogo	16.23
3619_V	F10-11-3	F_Lava	Fogo_Lava_F10	14.9234	-24.3362	Fogo	15.5
3968_BC	F10-12-1	F_Lava	Fogo_Lava_F10	14.9233	-24.3364	Fogo	16.57
3536_E	F10-13-1	F_Lava	Fogo_Lava_F10	14.923	-24.3358	Fogo	18.44
3536_F	F10-13-2	F_Lava	Fogo_Lava_F10	14.923	-24.3358	Fogo	12.05
3968_BD	F10-13-3	F_Lava	Fogo_Lava_F10	14.923	-24.3358	Fogo	15.22
3968_BE	F10-13-4	F_Lava	Fogo_Lava_F10	14.923	-24.3358	Fogo	14.17
3619_G	F10-14-2	F_Lava	Fogo_Lava_F10	14.9237	-24.3362	Fogo	17.26
3968_BF	F10-15-2	F_Lava	Fogo_Lava_F10	14.9237	-24.3357	Fogo	14.89
3536_K	F10-18-1	F_Lava	Fogo_Lava_F10	14.9236	-24.3363	Fogo	14.86
3968_BG	F10-18-3	F_Lava	Fogo_Lava_F10	14.9236	-24.3363	Fogo	16.05
3968_BH	F10-18-4	F_Lava	Fogo_Lava_F10	14.9236	-24.3363	Fogo	15.26
3536_L	F10-19-1	F_Lava	Fogo_Lava_F10	14.9231	-24.3367	Fogo	16.92
3968_BI	F10-9-202	F_Lava	Fogo_Lava_F10	14.9234	-24.3362	Fogo	12.42
22610	F11-10	F_Inferno	Fogo_Inferno_F11	15.0136	-24.4	Fogo	16.28
3968_BJ	F11-4	F_Inferno	Fogo_Inferno_F11	15.0136	-24.4	Fogo	15.98
3619_L	F11-6	F_Inferno	Fogo_Inferno_F11	15.0136	-24.4	Fogo	12.77
3619_H	F12-102	F_Inferno	Fogo_Inferno_F12	15.0074	-24.3912	Fogo	15.7
3536_N	F12-103	F_Inferno	Fogo_Inferno_F12	15.0074	-24.3912	Fogo	12.26
3968_BK	F12-104	F_Inferno	Fogo_Inferno_F12	15.0074	-24.3912	Fogo	16.06
3536_S	F12-107	F_Inferno	Fogo_Inferno_F12	15.0074	-24.3912	Fogo	13.19
3536_Q	F12-109	F_Inferno	Fogo_Inferno_F12	15.0074	-24.3912	Fogo	15.22
3536_V	F12-110	F_Inferno	Fogo_Inferno_F12	15.0074	-24.3912	Fogo	12.15
3619_I	F12-111	F_Inferno	Fogo_Inferno_F12	15.0074	-24.3912	Fogo	14.15
3536_T	F12-112	F_Inferno	Fogo_Inferno_F12	15.0074	-24.3912	Fogo	13.24
3541_K	F12-115	F_Inferno	Fogo_Inferno_F12	15.0074	-24.3912	Fogo	12.89
3536_P	F12-116	F_Inferno	Fogo_Inferno_F12	15.0074	-24.3912	Fogo	14.88
3536_U	F12-117	F_Inferno	Fogo_Inferno_F12	15.0074	-24.3912	Fogo	12.24
3541_G	F12-118	F_Inferno	Fogo_Inferno_F12	15.0074	-24.3912	Fogo	14.61
3619_O	F12-119	F_Inferno	Fogo_Inferno_F12	15.0074	-24.3912	Fogo	16.16
3619_F	F12-121	F_Inferno	Fogo_Inferno_F12	15.0074	-24.3912	Fogo	9.25
3968_BL	F12-201	F_Inferno	Fogo_Inferno_F12	15.0074	-24.3912	Fogo	15.1
3968_BM	F12-301	F_Inferno	Fogo_Inferno_F12	15.0074	-24.3912	Fogo	15.4
3968_BN	F13-10	F_Inferno	Fogo_Inferno_F13	15.0069	-24.39	Fogo	12.5
3968_BO	F13-11	F_Inferno	Fogo_Inferno_F13	15.0069	-24.39	Fogo	15.38
22640	F13-3	F_Inferno	Fogo_Inferno_F13	15.0069	-24.39	Fogo	24.97
3968_BP	F13-301	F_Inferno	Fogo_Inferno_F13	15.0069	-24.39	Fogo	16.24
3968_BQ	F13-302	F_Inferno	Fogo_Inferno_F13	15.0069	-24.39	Fogo	15.57
3968_BR	F13-303	F_Inferno	Fogo_Inferno_F13	15.0069	-24.39	Fogo	14.8
3968_BS	F13-4	F_Inferno	Fogo_Inferno_F13	15.0069	-24.39	Fogo	14.95
3619_C	F13-5	F_Inferno	Fogo_Inferno_F13	15.0069	-24.39	Fogo	11.26
21229	F13-6	F_Inferno	Fogo_Inferno_F13	15.0069	-24.39	Fogo	43.42
3968_BT	F13-7	F_Inferno	Fogo_Inferno_F13	15.0069	-24.39	Fogo	16.21
21226	F13-8	F_Inferno	Fogo_Inferno_F13	15.0069	-24.39	Fogo	36.72
3619_W	F13-T1-0217-209	F_Inferno	Fogo_Inferno_F13	15.0069	-24.39	Fogo	13.77
3536_B	F13-T1-0217-210	F_Inferno	Fogo_Inferno_F13	15.0069	-24.39	Fogo	11.04
3536_C	F13-T1-0217-221	F_Inferno	Fogo_Inferno_F13	15.0069	-24.39	Fogo	10.99
3619_J	F13-T1-0217-223	F_Inferno	Fogo_Inferno_F13	15.0069	-24.39	Fogo	11.81
3968_BU	F13-T1-1115-12	F_Inferno	Fogo_Inferno_F13	15.0069	-24.39	Fogo	16.68
3536_I	F13-T1-1115-14	F_Inferno	Fogo_Inferno_F13	15.0069	-24.39	Fogo	10.64
3536_AC	F13-T1-1115-26	F_Inferno	Fogo_Inferno_F13	15.0069	-24.39	Fogo	15.3
3536_AD	F13-T1-1115-7	F_Inferno	Fogo_Inferno_F13	15.0069	-24.39	Fogo	14.46
3536_Z	F14-1	F_Inferno	Fogo_Inferno_F14	15.0106	-24.3861	Fogo	16.81
3541_AC	F14-2	F_Inferno	Fogo_Inferno_F14	15.0106	-24.3861	Fogo	17.18
3619_Q	F14-3	F_Inferno	Fogo_Inferno_F14	15.0106	-24.3861	Fogo	16.28
3536_D	F15-1	F_Inferno	Fogo_Inferno_F15	15.0115	-24.3828	Fogo	16.72
3619_K	F15-2	F_Inferno	Fogo_Inferno_F15	15.0115	-24.3828	Fogo	13.67
3541_E	F15-3	F_Inferno	Fogo_Inferno_F15	15.0115	-24.3828	Fogo	13.9
3541_C	F15-4	F_Inferno	Fogo_Inferno_F15	15.0115	-24.3828	Fogo	10.71
3536_AB	F16-1	F_MonteVelha	Fogo_MonteVelha_F16	14.997	-24.3506	Fogo	11.72
3619_E	F16-11	F_MonteVelha	Fogo_MonteVelha_F16	14.9964	-24.3556	Fogo	10.28
3968_BV	F16-12	F_MonteVelha	Fogo_MonteVelha_F16	14.9929	-24.3684	Fogo	14.43
3968_BW	F16-13	F_MonteVelha	Fogo_MonteVelha_F16	14.9929	-24.3684	Fogo	15.27
3536_R	F16-14	F_MonteVelha	Fogo_MonteVelha_F16	14.9935	-24.3654	Fogo	17.16
3968_BX	F16-15	F_MonteVelha	Fogo_MonteVelha_F16	14.9935	-24.3654	Fogo	16.61
3968_BY	F16-16	F_MonteVelha	Fogo_MonteVelha_F16	14.9935	-24.3654	Fogo	16.48
3968_BZ	F16-23	F_MonteVelha	Fogo_MonteVelha_F16	14.9957	-24.3574	Fogo	15.75
3968_CA	F16-24	F_MonteVelha	Fogo_MonteVelha_F16	14.9964	-24.3559	Fogo	16.7
3536_AA	F16-25	F_MonteVelha	Fogo_MonteVelha_F16	14.9969	-24.3528	Fogo	15.07
3541_AD	F16-3	F_MonteVelha	Fogo_MonteVelha_F16	14.997	-24.3506	Fogo	15.42
3541_X	F16-5	F_MonteVelha	Fogo_MonteVelha_F16	14.997	-24.3506	Fogo	21
3619_R	F16-6	F_MonteVelha	Fogo_MonteVelha_F16	14.997	-24.3506	Fogo	14.37
3536_Y	F16-7	F_MonteVelha	Fogo_MonteVelha_F16	14.9964	-24.3556	Fogo	15.36
3968_AU	F2-301	F_MonteVelha	Fogo_MonteVelha_F2	15.0047	-24.3548	Fogo	15.14
12909	F2-4	F_MonteVelha	Fogo_MonteVelha_F2	15.0047	-24.3548	Fogo	29.14
13180	F2-5	F_MonteVelha	Fogo_MonteVelha_F2	15.0047	-24.3548	Fogo	18.69
3541_U	F2-6	F_MonteVelha	Fogo_MonteVelha_F2	15.0047	-24.3548	Fogo	12.6
3536_M	F2-SS1	F_MonteVelha	Fogo_MonteVelha_F2	15.0047	-24.3548	Fogo	13.39
27164	F3-1a	F_MonteVelha	Fogo_MonteVelha_F3	14.9997	-24.3464	Fogo	30.14
13573	F3-1b	F_MonteVelha	Fogo_MonteVelha_F3	14.9997	-24.3464	Fogo	30.26
2876_AH	F3-2	F_MonteVelha	Fogo_MonteVelha_F3	14.9997	-24.3464	Fogo	16.13
16294	F3-3	F_MonteVelha	Fogo_MonteVelha_F3	14.9997	-24.3464	Fogo	20.25
22614	F3-SS2	F_MonteVelha	Fogo_MonteVelha_F3	14.9997	-24.3464	Fogo	18.17
3619_A	F3-T1-1115-12	F_MonteVelha	Fogo_MonteVelha_F3	14.9997	-24.3464	Fogo	11.59
3968_AW	F3-T1-1115-2	F_MonteVelha	Fogo_MonteVelha_F3	14.9997	-24.3464	Fogo	14.78
3619_X	F3-T1-1115-20	F_MonteVelha	Fogo_MonteVelha_F3	14.9997	-24.3464	Fogo	16.58
3541_B	F3-T1-1115-28	F_MonteVelha	Fogo_MonteVelha_F3	14.9997	-24.3464	Fogo	11.72
3619_B	F3-T1-1115-3	F_MonteVelha	Fogo_MonteVelha_F3	14.9997	-24.3464	Fogo	11.13
3541_A	F3-T2-1115-13	F_MonteVelha	Fogo_MonteVelha_F3	14.9997	-24.3464	Fogo	11.21
3619_D	F3-T2-1115-8	F_MonteVelha	Fogo_MonteVelha_F3	14.9997	-24.3464	Fogo	13.64
3541_O	F4-101	F_MonteVelha	Fogo_MonteVelha_F4	14.9961	-24.3479	Fogo	20.82
3536_H	F4-102	F_MonteVelha	Fogo_MonteVelha_F4	14.9961	-24.3479	Fogo	12.15
3536_J	F4-103	F_MonteVelha	Fogo_MonteVelha_F4	14.9961	-24.3479	Fogo	13.18
3536_O	F4-104	F_MonteVelha	Fogo_MonteVelha_F4	14.9961	-24.3479	Fogo	14
3541_Z	F4-105	F_MonteVelha	Fogo_MonteVelha_F4	14.9961	-24.3479	Fogo	9.94
3541_R	F4-106	F_MonteVelha	Fogo_MonteVelha_F4	14.9961	-24.3479	Fogo	31.36
3541_V	F4-12	F_MonteVelha	Fogo_MonteVelha_F4	14.9961	-24.3479	Fogo	13.93
3541_Q	F4-13	F_MonteVelha	Fogo_MonteVelha_F4	14.9961	-24.3479	Fogo	13.4
3541_P	F4-2	F_MonteVelha	Fogo_MonteVelha_F4	14.9961	-24.3479	Fogo	18.84
13187	F4-4	F_MonteVelha	Fogo_MonteVelha_F4	14.9961	-24.3479	Fogo	22.7
3541_J	F4B-16	F_MonteVelha	Fogo_MonteVelha_F4	14.996	-24.3494	Fogo	15.65
3541_I	F4B-17	F_MonteVelha	Fogo_MonteVelha_F4	14.996	-24.3494	Fogo	9.59
13181	F5-1	F_MonteVelha	Fogo_MonteVelha_F5	14.9983	-24.3449	Fogo	20.48
13584	F5-3	F_MonteVelha	Fogo_MonteVelha_F5	14.9983	-24.3449	Fogo	20.34
22621	F5-7-3	F_MonteVelha	Fogo_MonteVelha_F5	14.9983	-24.3449	Fogo	23.37
22625	F5-7-4	F_MonteVelha	Fogo_MonteVelha_F5	14.9983	-24.3449	Fogo	18.27
27155	F5-7S1	F_MonteVelha	Fogo_MonteVelha_F5	14.9983	-24.3449	Fogo	25.74
16295	F5-8	F_MonteVelha	Fogo_MonteVelha_F5	14.9983	-24.3449	Fogo	21.88
22635	F5-SS1	F_MonteVelha	Fogo_MonteVelha_F5	14.9983	-24.3449	Fogo	27.87
3619_M	F5-T1-1115-10	F_MonteVelha	Fogo_MonteVelha_F5	14.9983	-24.3449	Fogo	11.85
3541_D	F5-T1-1115-25	F_MonteVelha	Fogo_MonteVelha_F5	14.9983	-24.3449	Fogo	13.82
3619_N	F5-T1-1115-55	F_MonteVelha	Fogo_MonteVelha_F5	14.9983	-24.3449	Fogo	12.96
13572	F7-11T	F_MonteVelha	Fogo_MonteVelha_F7	14.9959	-24.3452	Fogo	29.18
12910	F7-19b	F_MonteVelha	Fogo_MonteVelha_F7	14.9959	-24.3452	Fogo	27.67
12767	F7-4b	F_MonteVelha	Fogo_MonteVelha_F7	14.9959	-24.3452	Fogo	29.26
13576	F7-6T	F_MonteVelha	Fogo_MonteVelha_F7	14.9959	-24.3452	Fogo	31.07
13574	F7-7B	F_MonteVelha	Fogo_MonteVelha_F7	14.9959	-24.3452	Fogo	28.81
35514	F7-B12	F_MonteVelha	Fogo_MonteVelha_F7	14.9959	-24.3452	Fogo	22.64
35515	F7-B2	F_MonteVelha	Fogo_MonteVelha_F7	14.9959	-24.3452	Fogo	21.4
27171	F7-B8	F_MonteVelha	Fogo_MonteVelha_F7	14.9959	-24.3452	Fogo	19.04
27166	F7-R3	F_MonteVelha	Fogo_MonteVelha_F7	14.9959	-24.3452	Fogo	25.85
13575	F7-S1	F_MonteVelha	Fogo_MonteVelha_F7	14.9959	-24.3452	Fogo	28.94
13577	F7-S10	F_MonteVelha	Fogo_MonteVelha_F7	14.9959	-24.3452	Fogo	31.45
13571	F7-S4	F_MonteVelha	Fogo_MonteVelha_F7	14.9959	-24.3452	Fogo	29.82
27173	F7-T14	F_MonteVelha	Fogo_MonteVelha_F7	14.9959	-24.3452	Fogo	30.58
27167	F7-T5	F_MonteVelha	Fogo_MonteVelha_F7	14.9959	-24.3452	Fogo	26.58
13182	F8-2	F_MonteVelha	Fogo_MonteVelha_F8	15.0022	-24.3442	Fogo	21.88
3968_AX	F8-301	F_MonteVelha	Fogo_MonteVelha_F8	15.0022	-24.3442	Fogo	14.7
3968_AY	F8-302	F_MonteVelha	Fogo_MonteVelha_F8	15.0022	-24.3442	Fogo	16.31
12915	F8-5	F_MonteVelha	Fogo_MonteVelha_F8	15.0022	-24.3442	Fogo	30.49
12768	F8-6	F_MonteVelha	Fogo_MonteVelha_F8	15.0022	-24.3442	Fogo	31.39
13186	F8-7	F_MonteVelha	Fogo_MonteVelha_F8	15.0022	-24.3442	Fogo	20.22
3541_S	F8B-1	F_MonteVelha	Fogo_MonteVelha_F8	15.0022	-24.3442	Fogo	21.66
21225	F9-2	F_MonteVelha	Fogo_MonteVelha_F9	15.0075	-24.3644	Fogo	42.3
22644	F9-3	F_MonteVelha	Fogo_MonteVelha_F9	15.0075	-24.3644	Fogo	19.21
2876_AL	S1-1	S_Fig	SantoAntao_LomboFigueira_S1	17.1037	-25.0409	SantoAntão	16.57
22615	S1-100	S_Fig	SantoAntao_LomboFigueira_S1	17.1037	-25.0409	SantoAntão	19.4
13583	S1-3	S_Fig	SantoAntao_LomboFigueira_S1	17.1037	-25.0409	SantoAntão	24.33
13582	S1-5	S_Fig	SantoAntao_LomboFigueira_S1	17.1037	-25.0409	SantoAntão	26.23
3968_A	S1-501	S_Fig	SantoAntao_LomboFigueira_S1	17.1037	-25.0409	SantoAntão	15.95
3968_B	S1-502	S_Fig	SantoAntao_LomboFigueira_S1	17.1037	-25.0409	SantoAntão	13.72
3968_C	S1-504	S_Fig	SantoAntao_LomboFigueira_S1	17.1037	-25.0409	SantoAntão	15.66
22628	S10-100	S_Pico	SantoAntao_Pico_S10	17.1061	-25.0272	SantoAntão	18.3
2876_AM	S10-101	S_Pico	SantoAntao_Pico_S10	17.1061	-25.0272	SantoAntão	15.41
22637	S10-102	S_Pico	SantoAntao_Pico_S10	17.1061	-25.0272	SantoAntão	26.27
22619	S10-105	S_Pico	SantoAntao_Pico_S10	17.1061	-25.0272	SantoAntão	18.74
27158	S10-12	S_Pico	SantoAntao_Pico_S10	17.1061	-25.0272	SantoAntão	24.33
15673	S10-16	S_Pico	SantoAntao_Pico_S10	17.1061	-25.0272	SantoAntão	22.93
15671	S10-29	S_Pico	SantoAntao_Pico_S10	17.1061	-25.0272	SantoAntão	24.07
15672	S10-5	S_Pico	SantoAntao_Pico_S10	17.1061	-25.0272	SantoAntão	24.3
3541_H	S10-open-2	S_Pico	SantoAntao_Pico_S10	17.1061	-25.0272	SantoAntão	23.89
3541_N	S10-open-4	S_Pico	SantoAntao_Pico_S10	17.1061	-25.0272	SantoAntão	13.68
3619_P	S10-open-3	S_Pico	SantoAntao_Pico_S10	17.1061	-25.0272	SantoAntão	13.1
2876_AN	S11-100	S_Espong	SantoAntao_Espongeiro_S11	17.115	-25.0764	SantoAntão	24.18
22620	S11-101	S_Espong	SantoAntao_Espongeiro_S11	17.115	-25.0764	SantoAntão	20.19
22642	S11-102	S_Espong	SantoAntao_Espongeiro_S11	17.115	-25.0764	SantoAntão	23.6
22623	S11-103	S_Espong	SantoAntao_Espongeiro_S11	17.115	-25.0764	SantoAntão	22.81
2876_AO	S11-105	S_Espong	SantoAntao_Espongeiro_S11	17.115	-25.0764	SantoAntão	45.39
15674	S11-14	S_Espong	SantoAntao_Espongeiro_S11	17.115	-25.0764	SantoAntão	20.9			,
35517	S11-19	S_Espong	SantoAntao_Espongeiro_S11	17.115	-25.0764	SantoAntão	29.02
16293	S11-20	S_Espong	SantoAntao_Espongeiro_S11	17.115	-25.0764	SantoAntão	18.46
2876_AP	S11-28	S_Espong	SantoAntao_Espongeiro_S11	17.115	-25.0764	SantoAntão	18.53
27169	S11-33	S_Espong	SantoAntao_Espongeiro_S11	17.115	-25.0764	SantoAntão	22.16
27174	S11-35	S_Espong	SantoAntao_Espongeiro_S11	17.115	-25.0764	SantoAntão	30.78
27181	S11-36	S_Espong	SantoAntao_Espongeiro_S11	17.115	-25.0764	SantoAntão	22.51
16151	S11-38	S_Espong	SantoAntao_Espongeiro_S11	17.115	-25.0764	SantoAntão	23.94
27182	S11-41	S_Espong	SantoAntao_Espongeiro_S11	17.115	-25.0764	SantoAntão	28.53
27175	S11-45	S_Espong	SantoAntao_Espongeiro_S11	17.115	-25.0764	SantoAntão	25.82
27170	S11-48	S_Espong	SantoAntao_Espongeiro_S11	17.115	-25.0764	SantoAntão	36.59
27160	S11-54	S_Espong	SantoAntao_Espongeiro_S11	17.115	-25.0764	SantoAntão	32.26
35516	S11-57	S_Espong	SantoAntao_Espongeiro_S11	17.115	-25.0764	SantoAntão	27.75
2876_D	S11-60	S_Espong	SantoAntao_Espongeiro_S11	17.115	-25.0764	SantoAntão	20.92
27161	S11-61	S_Espong	SantoAntao_Espongeiro_S11	17.115	-25.0764	SantoAntão	28.1
27162	S11-62	S_Espong	SantoAntao_Espongeiro_S11	17.115	-25.0764	SantoAntão	34.41
15675	S11-63	S_Espong	SantoAntao_Espongeiro_S11	17.115	-25.0764	SantoAntão	18.8
27180	S11-9	S_Espong	SantoAntao_Espongeiro_S11	17.115	-25.0764	SantoAntão	26.72
2876_W	S11-R2-T2-15-233	S_Espong	SantoAntao_Espongeiro_S11	17.115	-25.0764	SantoAntão	21.08
22631	S15-1	S_Espong	SantoAntao_Espongeiro_S15	17.1104	-25.0855	SantoAntão	23.88
22616	S15-13	S_Espong	SantoAntao_Espongeiro_S15	17.1104	-25.0855	SantoAntão	18.84
22641	S15-14	S_Espong	SantoAntao_Espongeiro_S15	17.1104	-25.0855	SantoAntão	26.81
22609	S15-15	S_Espong	SantoAntao_Espongeiro_S15	17.1104	-25.0855	SantoAntão	19.15
20681	S15-2	S_Espong	SantoAntao_Espongeiro_S15	17.1104	-25.0855	SantoAntão	25.41
20682	S15-3	S_Espong	SantoAntao_Espongeiro_S15	17.1104	-25.0855	SantoAntão	27.65
22013	S15-5	S_Espong	SantoAntao_Espongeiro_S15	17.1104	-25.0855	SantoAntão	24.95
22622	S15-6	S_Espong	SantoAntao_Espongeiro_S15	17.1104	-25.0855	SantoAntão	27.28
22634	S15-7	S_Espong	SantoAntao_Espongeiro_S15	17.1104	-25.0855	SantoAntão	30.81
22636	S15-8	S_Espong	SantoAntao_Espongeiro_S15	17.1104	-25.0855	SantoAntão	33.6
2876_C	S15-T1-15-11	S_Espong	SantoAntao_Espongeiro_S15	17.1104	-25.0855	SantoAntão	19.98
2876_O	S15-T1-15-25	S_Espong	SantoAntao_Espongeiro_S15	17.1104	-25.0855	SantoAntão	12.18
2876_N	S15-T1-15-31	S_Espong	SantoAntao_Espongeiro_S15	17.1104	-25.0855	SantoAntão	21.82
2876_M	S15-T1-15-4	S_Espong	SantoAntao_Espongeiro_S15	17.1104	-25.0855	SantoAntão	17.46
2876_R	S15-T2-15-1	S_Espong	SantoAntao_Espongeiro_S15	17.1104	-25.0855	SantoAntão	19.97
2876_AB	S15-T2-15-13	S_Espong	SantoAntao_Espongeiro_S15	17.1104	-25.0855	SantoAntão	23.42
2876_F	S15-T2-15-21	S_Espong	SantoAntao_Espongeiro_S15	17.1104	-25.0855	SantoAntão	11.83
2876_E	S15-T2-15-31	S_Espong	SantoAntao_Espongeiro_S15	17.1104	-25.0855	SantoAntão	11.33
2876_X	S15-T2-15-41	S_Espong	SantoAntao_Espongeiro_S15	17.1104	-25.0855	SantoAntão	13.63
2876_A	S15-T3-15-10	S_Espong	SantoAntao_Espongeiro_S15	17.1104	-25.0855	SantoAntão	20.76
2876_S	S15-T3-15-2	S_Espong	SantoAntao_Espongeiro_S15	17.1104	-25.0855	SantoAntão	19.45
2876_G	S15-T3-15-27	S_Espong	SantoAntao_Espongeiro_S15	17.1104	-25.0855	SantoAntão	11.8
2876_AR	S16-2	S_Espong	SantoAntao_Espongeiro_S16	17.1083	-25.081	SantoAntão	27.08
2876_AS	S16-3	S_Espong	SantoAntao_Espongeiro_S16	17.1083	-25.081	SantoAntão	22.86
20686	S16-5	S_Espong	SantoAntao_Espongeiro_S16	17.1083	-25.081	SantoAntão	51.7
20684	S16-7	S_Espong	SantoAntao_Espongeiro_S16	17.1083	-25.081	SantoAntão	35.43
20685	S16-8	S_Espong	SantoAntao_Espongeiro_S16	17.1083	-25.081	SantoAntão	25.42
2876_K	S16-L-15-4	S_Espong	SantoAntao_Espongeiro_S16	17.1083	-25.081	SantoAntão	20.93
2876_Q	S16-T1-15-11	S_Espong	SantoAntao_Espongeiro_S16	17.1083	-25.081	SantoAntão	18.97
2876_L	S16-T1-15-37	S_Espong	SantoAntao_Espongeiro_S16	17.1083	-25.081	SantoAntão	19.28
2876_J	S16-T1-15-47	S_Espong	SantoAntao_Espongeiro_S16	17.1083	-25.081	SantoAntão	19.03
2876_I	S16-T1-15-59	S_Espong	SantoAntao_Espongeiro_S16	17.1083	-25.081	SantoAntão	20.86
2876_H	S16-T1-15-6	S_Espong	SantoAntao_Espongeiro_S16	17.1083	-25.081	SantoAntão	21.31
2876_P	S16-T2-15-1	S_Espong	SantoAntao_Espongeiro_S16	17.1083	-25.081	SantoAntão	11.77
2876_B	S17-1	S_Espong	SantoAntao_Espongeiro_S17	17.1068	-25.079	SantoAntão	18.52
22627	S17-2	S_Espong	SantoAntao_Espongeiro_S17	17.1068	-25.079	SantoAntão	24.86
22639	S18-1	S_Espong	SantoAntao_Espongeiro_S18	17.1154	-25.0809	SantoAntão	22.59
20683	S18-2	S_Espong	SantoAntao_Espongeiro_S18	17.1154	-25.0809	SantoAntão	33.34
22630	S18-3	S_Espong	SantoAntao_Espongeiro_S18	17.1154	-25.0809	SantoAntão	21.05
22643	S18-4	S_Espong	SantoAntao_Espongeiro_S18	17.1154	-25.0809	SantoAntão	30.25
27163	S18-5	S_Espong	SantoAntao_Espongeiro_S18	17.1154	-25.0809	SantoAntão	25.29
22633	S19-1	S_Espong	SantoAntao_Espongeiro_S19	17.1058	-25.0882	SantoAntão	25.81
20687	S19-2	S_Espong	SantoAntao_Espongeiro_S19	17.1058	-25.0882	SantoAntão	30.2
2876_AA	S19-T2-15-13	S_Espong	SantoAntao_Espongeiro_S19	17.1058	-25.0882	SantoAntão	11.14
2876_U	S19-T2-15-8	S_Espong	SantoAntao_Espongeiro_S19	17.1058	-25.0882	SantoAntão	22.69
3541_Y	S20-13	S_Cova	SantoAntao_Cova_S20	17.1041	-25.0607	SantoAntão	11.57
3968_K	S20-201	S_Cova	SantoAntao_Cova_S20	17.1041	-25.0607	SantoAntão	12.45
3968_L	S20-203	S_Cova	SantoAntao_Cova_S20	17.1041	-25.0607	SantoAntão	14.25
3968_M	S20-204	S_Cova	SantoAntao_Cova_S20	17.1041	-25.0607	SantoAntão	13.5
3968_N	S20-205	S_Cova	SantoAntao_Cova_S20	17.1041	-25.0607	SantoAntão	13.9
3968_O	S20-206	S_Cova	SantoAntao_Cova_S20	17.1041	-25.0607	SantoAntão	13.87
3968_P	S20-207	S_Cova	SantoAntao_Cova_S20	17.1041	-25.0607	SantoAntão	14.63
3968_Q	S20-208	S_Cova	SantoAntao_Cova_S20	17.1041	-25.0607	SantoAntão	13.53
3968_R	S20-209	S_Cova	SantoAntao_Cova_S20	17.1041	-25.0607	SantoAntão	15.05
3968_S	S20-210	S_Cova	SantoAntao_Cova_S20	17.1041	-25.0607	SantoAntão	13.26
3541_AF	S20-7	S_Cova	SantoAntao_Cova_S20	17.1041	-25.0607	SantoAntão	19.92
3536_AE	S20-9	S_Cova	SantoAntao_Cova_S20	17.1041	-25.0607	SantoAntão	11.04
3541_F	S21-1	S_Pico	SantoAntao_Pico_S21	17.1061	-25.0243	SantoAntão	17.82
4073_K	S21-10	S_Pico	SantoAntao_Pico_S21	17.1061	-25.0243	SantoAntão	14.75
4073_I	S21-8	S_Pico	SantoAntao_Pico_S21	17.1061	-25.0243	SantoAntão	12.29
4073_J	S21-9	S_Pico	SantoAntao_Pico_S21	17.1061	-25.0243	SantoAntão	13.97
3968_AM	S23-101	S_Espong	SantoAntao_Espongeiro_S23	17.1055	-25.0777	SantoAntão	14.96
3968_AN	S23-105	S_Espong	SantoAntao_Espongeiro_S23	17.1055	-25.0777	SantoAntão	11.58
3541_AB	S23-4	S_Espong	SantoAntao_Espongeiro_S23	17.1055	-25.0777	SantoAntão	14.45
3536_W	S24-1-1	S_Espong	SantoAntao_Espongeiro_S24	17.1058	-25.0769	SantoAntão	11.15
3968_AO	S24-1-102	S_Espong	SantoAntao_Espongeiro_S24	17.1058	-25.0769	SantoAntão	14.86
3968_AP	S24-1-103	S_Espong	SantoAntao_Espongeiro_S24	17.1058	-25.0769	SantoAntão	16.31
3541_L	S24-3-2	S_Espong	SantoAntao_Espongeiro_S24	17.1048	-25.0757	SantoAntão	9.84
3541_T	S25-1	S_Espong	SantoAntao_Espongeiro_S25	17.1073	-25.0827	SantoAntão	14.65
3968_AQ	S25-3	S_Espong	SantoAntao_Espongeiro_S25	17.1073	-25.0827	SantoAntão	14.57
3968_AR	S25-5	S_Espong	SantoAntao_Espongeiro_S25	17.1073	-25.0827	SantoAntão	15.31
4073_A	S26-3	S_Pico	SantoAntao_Pico_S26	17.1	-25.0307	SantoAntão	12.3
4073_B	S26-4	S_Pico	SantoAntao_Pico_S26	17.1	-25.0307	SantoAntão	12.13
4073_C	S26-6	S_Pico	SantoAntao_Pico_S26	17.1	-25.0307	SantoAntão	12.57
4073_D	S26-7	S_Pico	SantoAntao_Pico_S26	17.1	-25.0307	SantoAntão	11.54
4073_E	S26-8	S_Pico	SantoAntao_Pico_S26	17.1	-25.0307	SantoAntão	12.98
3968_T	S27-202	S_Pico	SantoAntao_Pico_S27	17.0989	-25.0289	SantoAntão	15.56
3968_U	S27-203	S_Pico	SantoAntao_Pico_S27	17.0989	-25.0289	SantoAntão	14.08
3968_V	S27-204	S_Pico	SantoAntao_Pico_S27	17.0989	-25.0289	SantoAntão	16.11
3968_W	S27-205	S_Pico	SantoAntao_Pico_S27	17.0989	-25.0289	SantoAntão	13.79
3968_X	S28-1	S_Pico	SantoAntao_Pico_S28	17.1026	-25.0252	SantoAntão	14.41
3968_Y	S28-201	S_Pico	SantoAntao_Pico_S28	17.1026	-25.0252	SantoAntão	16.86
3968_Z	S28-202	S_Pico	SantoAntao_Pico_S28	17.1026	-25.0252	SantoAntão	14.96
3968_AA	S28-203	S_Pico	SantoAntao_Pico_S28	17.1026	-25.0252	SantoAntão	15.07
3968_AB	S28-3	S_Pico	SantoAntao_Pico_S28	17.1026	-25.0252	SantoAntão	14.02
3968_AC	S28-4	S_Pico	SantoAntao_Pico_S28	17.1026	-25.0252	SantoAntão	12.83
3968_AD	S28-5	S_Pico	SantoAntao_Pico_S28	17.1026	-25.0252	SantoAntão	13.17
3968_AE	S29-1-1	S_Pico	SantoAntao_Pico_S29	17.0959	-25.0203	SantoAntão	13.05
3968_AF	S29-1-4	S_Pico	SantoAntao_Pico_S29	17.0959	-25.0203	SantoAntão	12.54
3968_AG	S29-2-1	S_Pico	SantoAntao_Pico_S29	17.0959	-25.0203	SantoAntão	15.21
3968_AH	S29-2-4	S_Pico	SantoAntao_Pico_S29	17.0959	-25.0203	SantoAntão	15.04
3968_AI	S29-3-2	S_Pico	SantoAntao_Pico_S29	17.0959	-25.0203	SantoAntão	17.1
3968_AJ	S29-4-3	S_Pico	SantoAntao_Pico_S29	17.0959	-25.0203	SantoAntão	13.45
3968_AK	S29-5-1	S_Pico	SantoAntao_Pico_S29	17.0959	-25.0203	SantoAntão	16.56
3968_AL	S29-5-4	S_Pico	SantoAntao_Pico_S29	17.0959	-25.0203	SantoAntão	12.48
13175	S3-1	S_Espong	SantoAntao_Espongeiro_S3	17.1179	-25.0643	SantoAntão	22.75
2876_AT	S3-100	S_Espong	SantoAntao_Espongeiro_S3	17.1179	-25.0643	SantoAntão	25.34
12911	S3-11	S_Espong	SantoAntao_Espongeiro_S3	17.1179	-25.0643	SantoAntão	33.98
12912	S3-12	S_Espong	SantoAntao_Espongeiro_S3	17.1179	-25.0643	SantoAntão	32.75
13179	S3-2	S_Espong	SantoAntao_Espongeiro_S3	17.1179	-25.0643	SantoAntão	18.69
13172	S3-3	S_Espong	SantoAntao_Espongeiro_S3	17.1179	-25.0643	SantoAntão	20.42
13173	S3-4	S_Espong	SantoAntao_Espongeiro_S3	17.1179	-25.0643	SantoAntão	21.11
13183	S3-5	S_Espong	SantoAntao_Espongeiro_S3	17.1179	-25.0643	SantoAntão	19.99
12849	S3-9	S_Espong	SantoAntao_Espongeiro_S3	17.1179	-25.0643	SantoAntão	21.78
12914	S4-B16	S_Espong	SantoAntao_Espongeiro_S4	17.1136	-25.0758	SantoAntão	27.66
2876_AK	S4-B2-2	S_Espong	SantoAntao_Espongeiro_S4	17.1136	-25.0758	SantoAntão	17.25
12766	S4-B2-4	S_Espong	SantoAntao_Espongeiro_S4	17.1136	-25.0758	SantoAntão	30.91
13580	S4-B2-5	S_Espong	SantoAntao_Espongeiro_S4	17.1136	-25.0758	SantoAntão	24.85
13581	S4-B2-9	S_Espong	SantoAntao_Espongeiro_S4	17.1136	-25.0758	SantoAntão	24.57
27177	S4-B3-14	S_Espong	SantoAntao_Espongeiro_S4	17.1136	-25.0758	SantoAntão	22.92
2876_Y	S4-T1-15-1	S_Espong	SantoAntao_Espongeiro_S4	17.1136	-25.0758	SantoAntão	19.02
2876_AU	S5-10	S_Espong	SantoAntao_Espongeiro_S5	17.1059	-25.0881	SantoAntão	16.98
22624	S5-100	S_Espong	SantoAntao_Espongeiro_S5	17.1059	-25.0881	SantoAntão	24.81
22632	S5-101	S_Espong	SantoAntao_Espongeiro_S5	17.1059	-25.0881	SantoAntão	21.95
22618	S5-102	S_Espong	SantoAntao_Espongeiro_S5	17.1059	-25.0881	SantoAntão	16.47
13177	S5-8	S_Espong	SantoAntao_Espongeiro_S5	17.1059	-25.0881	SantoAntão	22.35
13178	S5-9	S_Espong	SantoAntao_Espongeiro_S5	17.1059	-25.0881	SantoAntão	22.32
2876_AE	S5-S2-15-2	S_Espong	SantoAntao_Espongeiro_S5	17.1059	-25.0881	SantoAntão	24.23
13578	S7-B5	S_Espong	SantoAntao_Espongeiro_S7	17.1033	-25.09	SantoAntão	28.35
15668	S7-B10	S_Espong	SantoAntao_Espongeiro_S7	17.1033	-25.09	SantoAntão	24.72
2876_AV	S7-B100	S_Espong	SantoAntao_Espongeiro_S7	17.1033	-25.09	SantoAntão	23.08
22629	S7-B108	S_Espong	SantoAntao_Espongeiro_S7	17.1033	-25.09	SantoAntão	25.18
27165	S7-B11	S_Espong	SantoAntao_Espongeiro_S7	17.1033	-25.09	SantoAntão	23.18
35518	S7-B12	S_Espong	SantoAntao_Espongeiro_S7	17.1033	-25.09	SantoAntão	23.99
16150	S7-B15	S_Espong	SantoAntao_Espongeiro_S7	17.1033	-25.09	SantoAntão	23.55
35519	S7-B2	S_Espong	SantoAntao_Espongeiro_S7	17.1033	-25.09	SantoAntão	28.7
27172	S7-B20	S_Espong	SantoAntao_Espongeiro_S7	17.1033	-25.09	SantoAntão	23.14
2876_AW	S7-T3	S_Espong	SantoAntao_Espongeiro_S7	17.1033	-25.09	SantoAntão	19.74
15669	S7-T1	S_Espong	SantoAntao_Espongeiro_S7	17.1033	-25.09	SantoAntão	22.17
2876_AD	S7-T1-15-2	S_Espong	SantoAntao_Espongeiro_S7	17.1033	-25.09	SantoAntão	19.95
2876_Z	S7-T1-15-28	S_Espong	SantoAntao_Espongeiro_S7	17.1033	-25.09	SantoAntão	23.58
2876_AF	S7-T1-15-47	S_Espong	SantoAntao_Espongeiro_S7	17.1033	-25.09	SantoAntão	23.46
2876_T	S7-T1-15-70	S_Espong	SantoAntao_Espongeiro_S7	17.1033	-25.09	SantoAntão	26.43
2876_V	S7-T1-15-89	S_Espong	SantoAntao_Espongeiro_S7	17.1033	-25.09	SantoAntão	19.68
22617	S7-T100	S_Espong	SantoAntao_Espongeiro_S7	17.1033	-25.09	SantoAntão	15.46
27179	S7-T2	S_Espong	SantoAntao_Espongeiro_S7	17.1033	-25.09	SantoAntão	26.18
3968_E	S8-501	S_Fig	SantoAntao_LomboFigueira_S8	17.1039	-25.042	SantoAntão	13.31
3968_F	S8-502	S_Fig	SantoAntao_LomboFigueira_S8	17.1039	-25.042	SantoAntão	16.12
3968_G	S8-503	S_Fig	SantoAntao_LomboFigueira_S8	17.1039	-25.042	SantoAntão	12.96
3968_H	S8-504	S_Fig	SantoAntao_LomboFigueira_S8	17.1039	-25.042	SantoAntão	15.72
3968_I	S8-505	S_Fig	SantoAntao_LomboFigueira_S8	17.1039	-25.042	SantoAntão	15.17
3968_J	S8-506	S_Fig	SantoAntao_LomboFigueira_S8	17.1039	-25.042	SantoAntão	13.72
22626	S8-B100	S_Fig	SantoAntao_LomboFigueira_S8	17.1039	-25.042	SantoAntão	22.76
16292	S8-B9	S_Fig	SantoAntao_LomboFigueira_S8	17.1039	-25.042	SantoAntão	21.88
2876_AC	S8-T1-15-23	S_Fig	SantoAntao_LomboFigueira_S8	17.1039	-25.042	SantoAntão	20.67
15670	S9-1	S_Pico	SantoAntao_Pico_S9	17.1063	-25.0285	SantoAntão	23.12
3536_X	SCratera	S_Espong	SantoAntao_Espongeiro_Scratera	17.1126	-25.0609	SantoAntão	16.1
4073_M	Cvi-0	S_Espong	unknown	unknown	unknown	SantoAntão	29.78
