# Supplementary material for: Parallel reduction in flowering time from de novo mutations enable evolutionary rescue in colonizing lineages
Source: Nat Commun. 2022 Mar 18;13:1461. doi: 10.1038/s41467-022-28800-z (PMC8933414; doi:10.1038/s41467-022-28800-z)
Supplement: Supplementary file 5 — Supplementary Data 2 [file 41467_2022_28800_MOESM5_ESM.xlsx]

## Sheet: Supplementary Data 2
Supplementary Data 2 | Differences in climatic variable distributions between Cape Verde, Morocco and Eurasia. P-values and W statistic are shown per variable and calculated using Wilcoxon test. P- values in gray are not significant.
Abbreviation	Variable name	Units	Median			Wilcoxon test results
						CVI-Morocco		CVI-Eurasia
			Eurasia	Morocco	CVI	W statistic	p-value	W statistic	p-value
GS	Length of the growing season	months	8	8	3.5	0	4.12545e-12	825	2.72146e-35
AI	Aridity index (P/PET)✤	no units	0.7816	0.2477	0.20875	269	0.000597208	496	3.41393e-35
bio1	Annual Mean Temperature	degrees C	9.16667	12.8875	16.2542	1023	4.61207e-08	53317	3.49447e-31
bio2	Mean Diurnal Range (Mean of monthly (max temp - min temp))	degrees C	8.55833	11.4709	6.74167	0	3.7984e-11	12316	2.39086e-12
bio3	Isothermality (BIO2/BIO7) (×100)	no units	33.5907	38.5153	60.7109	1120	3.79956e-11	55496	2.01039e-36
bio4	Temperature Seasonality (standard deviation ×100)	degrees Cx100	644.506	638.439	168.839	0	3.79956e-11	0	2.01049e-36
bio5	Max Temperature of Warmest Month	degrees C	23.5	29.75	21.7	0	3.46666e-11	17585	3.90153e-06
bio6	Min Temperature of Coldest Month	degrees C	-1.9	-0.25	11.1	1120	3.47095e-11	55490	2.05768e-36
bio7	Temperature Annual Range (BIO5-BIO6)	degrees C	26.2	29.9	11.9	0	3.55003e-11	10	2.11394e-36
bio8	Mean Temperature of Wettest Quarter	degrees C	10.2	8.45833	18.7083	1120	3.78793e-11	51591	2.4785e-27
bio9	Mean Temperature of Driest Quarter	degrees C	5.78333	21.2083	15.6333	1	4.11509e-11	39418.5	1.15211e-07
bio10	Mean Temperature of Warmest Quarter	degrees C	17.0833	21.2666	18.7083	68	6.30263e-09	33297.5	0.0117167
bio11	Mean Temperature of Coldest Quarter	degrees C	1.73333	5.475	14.1	1118	4.44539e-11	55491.5	2.06158e-36
bio12	Annual Precipitation	mm	697	417.5	385.5	412.5	0.0822399	4153.5	8.44746e-27
bio13	Precipitation of Wettest Month	mm	81	57	157	1006.5	1.29944e-07	52894	3.19974e-30
bio14	Precipitation of Driest Month	mm	36	4	1	86.5	8.9992e-10	97.5	3.38347e-36
bio15	Precipitation Seasonality (Coefficient of Variation)	mm	25.9397	54.0038	144.235	1120	3.79956e-11	55496	2.0105e-36
bio16	Precipitation of Wettest Quarter	mm	224	159	314	901	5.68267e-05	44482.5	2.93092e-14
bio17	Precipitation of Driest Quarter	mm	123	27.5	5	2.5	3.54336e-11	33	2.41689e-36
bio18	Precipitation of Warmest Quarter	mm	179	29.5	314	1120	3.77865e-11	53116.5	1.00704e-30
bio19	Precipitation of Coldest Quarter	mm	161	143.5	20	0	3.33719e-11	61	2.84456e-36
✤ Aridity index	Climate class
< 0.03	Hyper Arid
0.03 – 0.2	Arid
0.2 – 0.5	Semi-Arid
0.5 – 0.65	Dry sub-humid
> 0.65	Humid
Generalized climate classification scheme for Aridity Index values (UNEP 1997)
