# Supplementary material for: Parallel reduction in flowering time from de novo mutations enable evolutionary rescue in colonizing lineages
Source: Nat Commun. 2022 Mar 18;13:1461. doi: 10.1038/s41467-022-28800-z (PMC8933414; doi:10.1038/s41467-022-28800-z)
Supplement: Supplementary file 6 — Supplementary Data 3 [file 41467_2022_28800_MOESM6_ESM.xlsx]

## Sheet: Supplementary Data 3
Supplementary Data 3 | Correlation matrix between climate variables in Morocco. Values show Pearson's R.
	Longitude	Latitude	GS	AI	bio1	bio2	bio3	bio4	bio5	bio6	bio7	bio8	bio9	bio10	bio11	bio12	bio13	bio14	bio15	bio16	bio17	bio18	bio19
Longitude	1	0.831852	0.345384	0.168322	-0.169143	-0.309884	-0.281505	-0.117327	-0.14458	0.105619	-0.220818	-0.22975	-0.226023	-0.227254	-0.0943777	0.0634189	0.0629789	0.542279	-0.198302	0.0667521	0.444557	0.445148	0.0809406
Latitude	0.831852	1	0.248959	0.59174	0.0607583	-0.561637	-0.027043	-0.512763	-0.166547	0.418888	-0.574973	-0.255137	-0.107734	-0.113931	0.197856	0.514695	0.558738	0.0270156	0.336147	0.555498	-0.0237552	-0.0293681	0.56594
GS	0.345384	0.248959	1	0.0394571	0.323582	-0.127203	-0.0733851	-0.113278	0.342981	0.338401	-0.111457	0.0570791	0.331417	0.327784	0.306809	0.0602596	0.0698693	0.0284074	0.0830122	0.073565	-0.114939	-0.119104	0.0652881
AI	0.168322	0.59174	0.0394571	1	-0.0435559	-0.417018	0.132623	-0.509399	-0.309868	0.236886	-0.48461	-0.515509	-0.222065	-0.238649	0.0993889	0.989865	0.961563	-0.564626	0.808738	0.969363	-0.451322	-0.525096	0.963501
bio1	-0.169143	0.0607583	0.323582	-0.0435559	1	-0.196415	0.612744	-0.531844	0.732881	0.90332	-0.432567	0.714469	0.942088	0.94169	0.97879	0.0434464	0.185558	-0.491173	0.44955	0.160369	-0.664347	-0.548905	0.200792
bio2	-0.309884	-0.561637	-0.127203	-0.417018	-0.196415	1	0.275632	0.822945	0.455833	-0.551171	0.931534	0.023463	0.09239	0.100762	-0.360467	-0.376122	-0.416182	0.165996	-0.350876	-0.410161	0.15498	0.165521	-0.466058
bio3	-0.281505	-0.027043	-0.0733851	0.132623	0.612744	0.275632	1	-0.305557	0.568785	0.475243	-0.0921266	0.356872	0.583421	0.597117	0.602483	0.198395	0.266921	-0.490574	0.429785	0.256519	-0.490055	-0.450365	0.280343
bio4	-0.117327	-0.512763	-0.113278	-0.509399	-0.531844	0.822945	-0.305557	1	0.141957	-0.801384	0.969382	-0.148263	-0.221148	-0.219447	-0.689072	-0.508127	-0.576582	0.465445	-0.604868	-0.567253	0.445376	0.456371	-0.631564
bio5	-0.14458	-0.166547	0.342981	-0.309868	0.732881	0.455833	0.568785	0.141957	1	0.445228	0.259048	0.622825	0.902648	0.90271	0.597607	-0.219365	-0.112041	-0.214886	0.121067	-0.132114	-0.432983	-0.304922	-0.144273
bio6	0.105619	0.418888	0.338401	0.236886	0.90332	-0.551171	0.475243	-0.801384	0.445228	1	-0.749516	0.523048	0.731144	0.727859	0.965056	0.282156	0.416573	-0.476226	0.569369	0.393856	-0.614331	-0.525557	0.447414
bio7	-0.220818	-0.574973	-0.111457	-0.48461	-0.432567	0.931534	-0.0921266	0.969382	0.259048	-0.749516	1	-0.103741	-0.121335	-0.117746	-0.599168	-0.466532	-0.53218	0.354827	-0.524659	-0.522516	0.342557	0.341475	-0.589276
bio8	-0.22975	-0.255137	0.0570791	-0.515509	0.714469	0.023463	0.356872	-0.148263	0.622825	0.523048	-0.103741	1	0.754889	0.752717	0.632462	-0.454852	-0.330583	-0.0269375	-0.108343	-0.354436	-0.186304	-0.0907604	-0.319343
bio9	-0.226023	-0.107734	0.331417	-0.222065	0.942088	0.09239	0.583421	-0.221148	0.902648	0.731144	-0.121335	0.754889	1	0.998754	0.858151	-0.120626	0.0152621	-0.392249	0.304447	-0.00936863	-0.603316	-0.469405	0.010334
bio10	-0.227254	-0.113931	0.327784	-0.238649	0.94169	0.100762	0.597117	-0.219447	0.90271	0.727859	-0.117746	0.752717	0.998754	1	0.857876	-0.138069	-0.00191615	-0.383425	0.289422	-0.0263968	-0.5905	-0.45379	-0.00569584
bio11	-0.0943777	0.197856	0.306809	0.0993889	0.97879	-0.360467	0.602483	-0.689072	0.597607	0.965056	-0.599168	0.632462	0.858151	0.857876	1	0.172684	0.309671	-0.527076	0.537212	0.286322	-0.671874	-0.572728	0.336949
bio12	0.0634189	0.514695	0.0602596	0.989865	0.0434464	-0.376122	0.198395	-0.508127	-0.219365	0.282156	-0.466532	-0.454852	-0.120626	-0.138069	0.172684	1	0.978958	-0.656031	0.8706	0.985711	-0.552002	-0.619565	0.977834
bio13	0.0629789	0.558738	0.0698693	0.961563	0.185558	-0.416182	0.266921	-0.576582	-0.112041	0.416573	-0.53218	-0.330583	0.0152621	-0.00191615	0.309671	0.978958	1	-0.725084	0.924452	0.998766	-0.65547	-0.697098	0.985891
bio14	0.542279	0.0270156	0.0284074	-0.564626	-0.491173	0.165996	-0.490574	0.465445	-0.214886	-0.476226	0.354827	-0.0269375	-0.392249	-0.383425	-0.527076	-0.656031	-0.725084	1	-0.90595	-0.711566	0.947735	0.932356	-0.690105
bio15	-0.198302	0.336147	0.0830122	0.808738	0.44955	-0.350876	0.429785	-0.604868	0.121067	0.569369	-0.524659	-0.108343	0.304447	0.289422	0.537212	0.8706	0.924452	-0.90595	1	0.916228	-0.879224	-0.881358	0.910119
bio16	0.0667521	0.555498	0.073565	0.969363	0.160369	-0.410161	0.256519	-0.567253	-0.132114	0.393856	-0.522516	-0.354436	-0.00936863	-0.0263968	0.286322	0.985711	0.998766	-0.711566	0.916228	1	-0.635961	-0.68907	0.986009
bio17	0.444557	-0.0237552	-0.114939	-0.451322	-0.664347	0.15498	-0.490055	0.445376	-0.432983	-0.614331	0.342557	-0.186304	-0.603316	-0.5905	-0.671874	-0.552002	-0.65547	0.947735	-0.879224	-0.635961	1	0.952441	-0.612751
bio18	0.445148	-0.0293681	-0.119104	-0.525096	-0.548905	0.165521	-0.450365	0.456371	-0.304922	-0.525557	0.341475	-0.0907604	-0.469405	-0.45379	-0.572728	-0.619565	-0.697098	0.932356	-0.881358	-0.68907	0.952441	1	-0.642734
bio19	0.0809406	0.56594	0.0652881	0.963501	0.200792	-0.466058	0.280343	-0.631564	-0.144273	0.447414	-0.589276	-0.319343	0.010334	-0.00569584	0.336949	0.977834	0.985891	-0.690105	0.910119	0.986009	-0.612751	-0.642734	1
