# Supplementary material for: Parallel reduction in flowering time from de novo mutations enable evolutionary rescue in colonizing lineages
Source: Nat Commun. 2022 Mar 18;13:1461. doi: 10.1038/s41467-022-28800-z (PMC8933414; doi:10.1038/s41467-022-28800-z)
Supplement: Supplementary file 7 — Supplementary Data 4 [file 41467_2022_28800_MOESM7_ESM.xlsx]

## Sheet: Supplementary Data 4
Supplementary Data 4 | Fitness differences between populations and conditions. Results shown for negative binomial GLM. The Moroccan population under the CVI simulated conditions was used as the baseline for the model, so all comparisons are made against it. The model with
Model	Coefficients:	Description	Estimate	Std. Error	z value	Pr(>|z|)
baseline: Moroccan population under CVI conditions	(Intercept)	(Intercept)	2.9529	0.2763	10.689	< 2e-16
	deme	CVI relative to Moroccans in CVI conditions	2.9033	0.8134	3.569	0.000358
	habitat	Moroccans in CVI conditions relative to Moroccans in Moroccan conditions	5.8677	0.3896	15.06	< 2e-16
	deme:habitat	CVI in Moroccan conditions relative to Moroccans in CVI conditions	-3.2401	1.1498	-2.818	0.004834
baseline: CVI population under Moroccan conditions	0.0151	(Intercept)	8.4837	0.7648	11.092	< 2e-16
	deme	Moroccans relative to CVI in Moroccan conditions	0.3368	0.8127	0.414	0.67853
	habitat	CVI in CVI relative to CVI in Moroccan conditions	-2.6276	1.0818	-2.429	0.01514
	deme:habitat	CVI in Moroccan conditions relative to Moroccans in CVI conditions	-3.2401	1.1498	-2.818	0.00483
Theta: 0.2137
Std. Err.: 0.0289
AIC: 1802.3
Number of Fisher Scoring iterations: 1
2 x log-likelihood: -1792.2830
Null deviance: 265.69 on 139 degrees of freedom
Residual deviance: 142.01 on 136 degrees of freedom
Null/Residual deviance difference: 123.68 (3 df)
Chi-square p-value: 6.17e-27
