# Supplementary material for: Parallel reduction in flowering time from de novo mutations enable evolutionary rescue in colonizing lineages
Source: Nat Commun. 2022 Mar 18;13:1461. doi: 10.1038/s41467-022-28800-z (PMC8933414; doi:10.1038/s41467-022-28800-z)
Supplement: Supplementary file 8 — Supplementary Data 5 [file 41467_2022_28800_MOESM8_ESM.xlsx]

## Sheet: Supplementary Data 5
Supplementary Data 5 | QTL identified in studies with Cvi-0
Chromosome	StartingPosition	EndPosition	Phenotype	QTL	Trait	Reference
Chr1	20461833	25074116	Plant_architecture		Root_length	A QTL study for regions contributing to A. thaliana root skewing on tilted surfaces
Chr2	7658208	7870895	Plant_architecture		Lcl	A QTL study for regions contributing to A. thaliana root skewing on tilted surfaces
Chr2	12095937	12095937	Plant_architecture		Angle_of_root_tip_displacement	A QTL study for regions contributing to A. thaliana root skewing on tilted surfaces
Chr2	12095937	12095937	Plant_architecture		horizontal_root_growth_index	A QTL study for regions contributing to A. thaliana root skewing on tilted surfaces
Chr2	12095937	12095937	Plant_architecture		vertical_root_growth_index	A QTL study for regions contributing to A. thaliana root skewing on tilted surfaces
Chr3	290174	290174	Plant_architecture		Lcl	A QTL study for regions contributing to A. thaliana root skewing on tilted surfaces
Chr3	290174	290174	Plant_architecture		Angle_of_root_tip_displacement	A QTL study for regions contributing to A. thaliana root skewing on tilted surfaces
Chr3	290174	290174	Plant_architecture		horizontal_root_growth_index	A QTL study for regions contributing to A. thaliana root skewing on tilted surfaces
Chr3	290174	290174	Plant_architecture		vertical_root_growth_index	A QTL study for regions contributing to A. thaliana root skewing on tilted surfaces
Chr3	8370739	8466073	Plant_architecture		Lcl	A QTL study for regions contributing to A. thaliana root skewing on tilted surfaces
Chr3	8453624	8991963	Plant_architecture		Angle_of_root_tip_displacement	A QTL study for regions contributing to A. thaliana root skewing on tilted surfaces
Chr3	8453624	8991963	Plant_architecture		vertical_root_growth_index	A QTL study for regions contributing to A. thaliana root skewing on tilted surfaces
Chr3	20103675	20103675	Plant_architecture		horizontal_root_growth_index	A QTL study for regions contributing to A. thaliana root skewing on tilted surfaces
Chr4	5950379	6399800	Plant_architecture		Lcl	A QTL study for regions contributing to A. thaliana root skewing on tilted surfaces
Chr4	18440609	18440609	Plant_architecture		Angle_of_root_tip_displacement	A QTL study for regions contributing to A. thaliana root skewing on tilted surfaces
Chr4	18440609	18440609	Plant_architecture		horizontal_root_growth_index	A QTL study for regions contributing to A. thaliana root skewing on tilted surfaces
Chr5	822235	2399538	Plant_architecture		Root_length	A QTL study for regions contributing to A. thaliana root skewing on tilted surfaces
Chr5	22118264	22850535	Plant_architecture		Angle_of_root_tip_displacement	A QTL study for regions contributing to A. thaliana root skewing on tilted surfaces
Chr5	22118264	22850535	Plant_architecture		horizontal_root_growth_index	A QTL study for regions contributing to A. thaliana root skewing on tilted surfaces
Chr5	22118264	22118264	Plant_architecture		Root_length	A QTL study for regions contributing to A. thaliana root skewing on tilted surfaces
Chr1	27535965	29147976	Mineral_processing		Cu_tolerance	Amino Acid Polymorphisms in Strictly Conserved Domains of a P-Type ATPase HMA5 Are Involved in the Mechanism of Copper Tolerance Variation in Arabidopsis
Chr3	16310452	17481649	Mineral_processing		Cu_tolerance	Amino Acid Polymorphisms in Strictly Conserved Domains of a P-Type ATPase HMA5 Are Involved in the Mechanism of Copper Tolerance Variation in Arabidopsis
Chr1	3819100	6506784	Seed_dormancy	DOG2	Seed_dormancy	Analysis of natural alellic variation at seed dormancy loci of Arabidopsis thaliana
Chr1	12636644	16127357	Seed_dormancy	DOG3	Seed_dormancy	Analysis of natural alellic variation at seed dormancy loci of Arabidopsis thaliana
Chr3	15069995	16475715	Seed_dormancy	DOG6	Seed_dormancy	Analysis of natural alellic variation at seed dormancy loci of Arabidopsis thaliana
Chr4	18415505	18439892	Seed_dormancy	DOG5	Seed_dormancy	Analysis of natural alellic variation at seed dormancy loci of Arabidopsis thaliana
Chr5	3065141	7542274	Seed_dormancy	DOG4	Seed_dormancy	Analysis of natural alellic variation at seed dormancy loci of Arabidopsis thaliana
Chr5	14935093	25959935	Seed_dormancy	DOG7	Seed_dormancy	Analysis of natural alellic variation at seed dormancy loci of Arabidopsis thaliana
Chr5	25909659	25959935	Seed_dormancy	DOG1	Seed_dormancy	Analysis of natural alellic variation at seed dormancy loci of Arabidopsis thaliana
Chr1	488426	5127190	Flowering_time	EDI	Flowering_time	Analysis of Natural Allelic Variation at Flowering Time Loci in the Landsberg erecta and Cape Verde Islands Ecotypes of Arabidopsis thaliana
Chr1	488426	5127190	Flowering_time	EDI	Rosette_leaf_number	Analysis of Natural Allelic Variation at Flowering Time Loci in the Landsberg erecta and Cape Verde Islands Ecotypes of Arabidopsis thaliana
Chr1	488426	5127190	Flowering_time	EDI	Total_leaf_number	Analysis of Natural Allelic Variation at Flowering Time Loci in the Landsberg erecta and Cape Verde Islands Ecotypes of Arabidopsis thaliana
Chr1	488426	5127190	Plant_architecture	EDI	Cauline_leaf_number	Analysis of Natural Allelic Variation at Flowering Time Loci in the Landsberg erecta and Cape Verde Islands Ecotypes of Arabidopsis thaliana
Chr1	10789715	12478556	Flowering_time		Flowering_time	Analysis of Natural Allelic Variation at Flowering Time Loci in the Landsberg erecta and Cape Verde Islands Ecotypes of Arabidopsis thaliana
Chr1	10789715	12478556	Flowering_time		Total_leaf_number	Analysis of Natural Allelic Variation at Flowering Time Loci in the Landsberg erecta and Cape Verde Islands Ecotypes of Arabidopsis thaliana
Chr1	10789715	12478556	Flowering_time		Rosette_leaf_number	Analysis of Natural Allelic Variation at Flowering Time Loci in the Landsberg erecta and Cape Verde Islands Ecotypes of Arabidopsis thaliana
Chr1	10932501	12636644	Flowering_time		Flowering_time	Analysis of Natural Allelic Variation at Flowering Time Loci in the Landsberg erecta and Cape Verde Islands Ecotypes of Arabidopsis thaliana
Chr1	10932501	12636644	Flowering_time		Rosette_leaf_number	Analysis of Natural Allelic Variation at Flowering Time Loci in the Landsberg erecta and Cape Verde Islands Ecotypes of Arabidopsis thaliana
Chr1	10932501	12636644	Flowering_time		Total_leaf_number	Analysis of Natural Allelic Variation at Flowering Time Loci in the Landsberg erecta and Cape Verde Islands Ecotypes of Arabidopsis thaliana
Chr1	10932501	12636644	Plant_architecture		Cauline_leaf_number	Analysis of Natural Allelic Variation at Flowering Time Loci in the Landsberg erecta and Cape Verde Islands Ecotypes of Arabidopsis thaliana
Chr2	498807	7658208	Flowering_time		Flowering_time	Analysis of Natural Allelic Variation at Flowering Time Loci in the Landsberg erecta and Cape Verde Islands Ecotypes of Arabidopsis thaliana
Chr2	498807	7658208	Flowering_time		Total_leaf_number	Analysis of Natural Allelic Variation at Flowering Time Loci in the Landsberg erecta and Cape Verde Islands Ecotypes of Arabidopsis thaliana
Chr2	498807	7658208	Flowering_time		Rosette_leaf_number	Analysis of Natural Allelic Variation at Flowering Time Loci in the Landsberg erecta and Cape Verde Islands Ecotypes of Arabidopsis thaliana
Chr2	498807	7658208	Flowering_time		Cauline_leaf_number	Analysis of Natural Allelic Variation at Flowering Time Loci in the Landsberg erecta and Cape Verde Islands Ecotypes of Arabidopsis thaliana
Chr2	498807	6831086	Flowering_time		Flowering_time	Analysis of Natural Allelic Variation at Flowering Time Loci in the Landsberg erecta and Cape Verde Islands Ecotypes of Arabidopsis thaliana
Chr2	498807	6831086	Flowering_time		Rosette_leaf_number	Analysis of Natural Allelic Variation at Flowering Time Loci in the Landsberg erecta and Cape Verde Islands Ecotypes of Arabidopsis thaliana
Chr2	498807	6831086	Flowering_time		Total_leaf_number	Analysis of Natural Allelic Variation at Flowering Time Loci in the Landsberg erecta and Cape Verde Islands Ecotypes of Arabidopsis thaliana
Chr2	498807	6831086	Plant_architecture		Cauline_leaf_number	Analysis of Natural Allelic Variation at Flowering Time Loci in the Landsberg erecta and Cape Verde Islands Ecotypes of Arabidopsis thaliana
Chr2	16087720	18983967	Flowering_time		Flowering_time	Analysis of Natural Allelic Variation at Flowering Time Loci in the Landsberg erecta and Cape Verde Islands Ecotypes of Arabidopsis thaliana
Chr2	16087720	18983967	Flowering_time		Rosette_leaf_number	Analysis of Natural Allelic Variation at Flowering Time Loci in the Landsberg erecta and Cape Verde Islands Ecotypes of Arabidopsis thaliana
Chr3	19097972	23180237	Flowering_time		Flowering_time	Analysis of Natural Allelic Variation at Flowering Time Loci in the Landsberg erecta and Cape Verde Islands Ecotypes of Arabidopsis thaliana
Chr3	19097972	23180237	Flowering_time		Rosette_leaf_number	Analysis of Natural Allelic Variation at Flowering Time Loci in the Landsberg erecta and Cape Verde Islands Ecotypes of Arabidopsis thaliana
Chr3	19097972	23180237	Flowering_time		Total_leaf_number	Analysis of Natural Allelic Variation at Flowering Time Loci in the Landsberg erecta and Cape Verde Islands Ecotypes of Arabidopsis thaliana
Chr3	19097972	23180237	Plant_architecture		Cauline_leaf_number	Analysis of Natural Allelic Variation at Flowering Time Loci in the Landsberg erecta and Cape Verde Islands Ecotypes of Arabidopsis thaliana
Chr3	19144161	21877077	Flowering_time		Flowering_time	Analysis of Natural Allelic Variation at Flowering Time Loci in the Landsberg erecta and Cape Verde Islands Ecotypes of Arabidopsis thaliana
Chr4	6364417	7011319	Flowering_time		Flowering_time	Analysis of Natural Allelic Variation at Flowering Time Loci in the Landsberg erecta and Cape Verde Islands Ecotypes of Arabidopsis thaliana
Chr4	6364417	7011319	Flowering_time		Rosette_leaf_number	Analysis of Natural Allelic Variation at Flowering Time Loci in the Landsberg erecta and Cape Verde Islands Ecotypes of Arabidopsis thaliana
Chr4	6364417	7011319	Flowering_time		Total_leaf_number	Analysis of Natural Allelic Variation at Flowering Time Loci in the Landsberg erecta and Cape Verde Islands Ecotypes of Arabidopsis thaliana
Chr4	6364417	7011319	Plant_architecture		Cauline_leaf_number	Analysis of Natural Allelic Variation at Flowering Time Loci in the Landsberg erecta and Cape Verde Islands Ecotypes of Arabidopsis thaliana
Chr4	6399800	7457534	Flowering_time		Flowering_time	Analysis of Natural Allelic Variation at Flowering Time Loci in the Landsberg erecta and Cape Verde Islands Ecotypes of Arabidopsis thaliana
Chr4	6399800	7457534	Flowering_time		Total_leaf_number	Analysis of Natural Allelic Variation at Flowering Time Loci in the Landsberg erecta and Cape Verde Islands Ecotypes of Arabidopsis thaliana
Chr4	6399800	7457534	Flowering_time		Rosette_leaf_number	Analysis of Natural Allelic Variation at Flowering Time Loci in the Landsberg erecta and Cape Verde Islands Ecotypes of Arabidopsis thaliana
Chr4	6364417	7011319	Flowering_time		Cauline_leaf_number	Analysis of Natural Allelic Variation at Flowering Time Loci in the Landsberg erecta and Cape Verde Islands Ecotypes of Arabidopsis thaliana
Chr5	5702712	6046067	Flowering_time		Flowering_time	Analysis of Natural Allelic Variation at Flowering Time Loci in the Landsberg erecta and Cape Verde Islands Ecotypes of Arabidopsis thaliana
Chr5	5702712	6046067	Flowering_time		Total_leaf_number	Analysis of Natural Allelic Variation at Flowering Time Loci in the Landsberg erecta and Cape Verde Islands Ecotypes of Arabidopsis thaliana
Chr5	5702712	6046067	Flowering_time		Rosette_leaf_number	Analysis of Natural Allelic Variation at Flowering Time Loci in the Landsberg erecta and Cape Verde Islands Ecotypes of Arabidopsis thaliana
Chr5	5702712	6046067	Flowering_time		Cauline_leaf_number	Analysis of Natural Allelic Variation at Flowering Time Loci in the Landsberg erecta and Cape Verde Islands Ecotypes of Arabidopsis thaliana
Chr5	7314906	7542274	Flowering_time	FLF	Flowering_time	Analysis of Natural Allelic Variation at Flowering Time Loci in the Landsberg erecta and Cape Verde Islands Ecotypes of Arabidopsis thaliana
Chr5	7314906	7542274	Flowering_time	FLF	Rosette_leaf_number	Analysis of Natural Allelic Variation at Flowering Time Loci in the Landsberg erecta and Cape Verde Islands Ecotypes of Arabidopsis thaliana
Chr5	7314906	7542274	Flowering_time	FLF	Total_leaf_number	Analysis of Natural Allelic Variation at Flowering Time Loci in the Landsberg erecta and Cape Verde Islands Ecotypes of Arabidopsis thaliana
Chr5	7314906	7542274	Plant_architecture	FLF	Cauline_leaf_number	Analysis of Natural Allelic Variation at Flowering Time Loci in the Landsberg erecta and Cape Verde Islands Ecotypes of Arabidopsis thaliana
Chr5	10079160	11567684	Flowering_time		Flowering_time	Analysis of Natural Allelic Variation at Flowering Time Loci in the Landsberg erecta and Cape Verde Islands Ecotypes of Arabidopsis thaliana
Chr5	10079160	11567684	Flowering_time		Total_leaf_number	Analysis of Natural Allelic Variation at Flowering Time Loci in the Landsberg erecta and Cape Verde Islands Ecotypes of Arabidopsis thaliana
Chr5	10079160	11567684	Flowering_time		Rosette_leaf_number	Analysis of Natural Allelic Variation at Flowering Time Loci in the Landsberg erecta and Cape Verde Islands Ecotypes of Arabidopsis thaliana
Chr5	10079160	11567684	Flowering_time		Cauline_leaf_number	Analysis of Natural Allelic Variation at Flowering Time Loci in the Landsberg erecta and Cape Verde Islands Ecotypes of Arabidopsis thaliana
Chr5	10209009	10523835	Flowering_time	FLG	Flowering_time	Analysis of Natural Allelic Variation at Flowering Time Loci in the Landsberg erecta and Cape Verde Islands Ecotypes of Arabidopsis thaliana
Chr5	10209009	10523835	Flowering_time	FLG	Rosette_leaf_number	Analysis of Natural Allelic Variation at Flowering Time Loci in the Landsberg erecta and Cape Verde Islands Ecotypes of Arabidopsis thaliana
Chr5	10209009	10523835	Plant_architecture	FLG	Cauline_leaf_number	Analysis of Natural Allelic Variation at Flowering Time Loci in the Landsberg erecta and Cape Verde Islands Ecotypes of Arabidopsis thaliana
Chr5	26150982	26432525	Flowering_time	FLH	Flowering_time	Analysis of Natural Allelic Variation at Flowering Time Loci in the Landsberg erecta and Cape Verde Islands Ecotypes of Arabidopsis thaliana
Chr5	26150982	26432525	Flowering_time	FLH	Rosette_leaf_number	Analysis of Natural Allelic Variation at Flowering Time Loci in the Landsberg erecta and Cape Verde Islands Ecotypes of Arabidopsis thaliana
Chr5	26150982	26432525	Flowering_time	FLH	Total_leaf_number	Analysis of Natural Allelic Variation at Flowering Time Loci in the Landsberg erecta and Cape Verde Islands Ecotypes of Arabidopsis thaliana
Chr5	26150982	26432525	Plant_architecture	FLH	Cauline_leaf_number	Analysis of Natural Allelic Variation at Flowering Time Loci in the Landsberg erecta and Cape Verde Islands Ecotypes of Arabidopsis thaliana
Chr1	488426	6506784	Plant_architecture		Cotyledon_angle	Analysis of Natural Allelic Variation at Seed Dormancy Loci of A. thaliana
Chr1	6265957	6537076	Seed_dormancy		Seed_dormancy	Analysis of Natural Allelic Variation at Seed Dormancy Loci of A. thaliana
Chr1	6265957	8881140	Shade_avoidance		Hypocotyl_length	Analysis of Natural Allelic Variation at Seed Dormancy Loci of A. thaliana
Chr1	10789715	16256848	Seed_dormancy		Seed_dormancy	Analysis of Natural Allelic Variation at Seed Dormancy Loci of A. thaliana
Chr1	16256848	27258233	Shade_avoidance		Hypocotyl_length	Analysis of Natural Allelic Variation at Seed Dormancy Loci of A. thaliana
Chr1	29035538	30237564	Shade_avoidance		Hypocotyl_length	Analysis of Natural Allelic Variation at Seed Dormancy Loci of A. thaliana
Chr1	30173311	30237564	Shade_avoidance		Hypocotyl_length	Analysis of Natural Allelic Variation at Seed Dormancy Loci of A. thaliana
Chr2	4939533	7658208	Shade_avoidance		Hypocotyl_length	Analysis of Natural Allelic Variation at Seed Dormancy Loci of A. thaliana
Chr2	12095937	14295579	Shade_avoidance		Hypocotyl_length	Analysis of Natural Allelic Variation at Seed Dormancy Loci of A. thaliana
Chr3	8991963	17586627	Shade_avoidance		Hypocotyl_length	Analysis of Natural Allelic Variation at Seed Dormancy Loci of A. thaliana
Chr3	10618575	17586627	Shade_avoidance		Hypocotyl_length	Analysis of Natural Allelic Variation at Seed Dormancy Loci of A. thaliana
Chr3	11310517	17586627	Shade_avoidance		Hypocotyl_length	Analysis of Natural Allelic Variation at Seed Dormancy Loci of A. thaliana
Chr3	14581384	16038097	Seed_dormancy		Seed_dormancy	Analysis of Natural Allelic Variation at Seed Dormancy Loci of A. thaliana
Chr4	18415505	18528442	Seed_dormancy		Seed_dormancy	Analysis of Natural Allelic Variation at Seed Dormancy Loci of A. thaliana
Chr5	2399538	9387205	Shade_avoidance		Hypocotyl_length	Analysis of Natural Allelic Variation at Seed Dormancy Loci of A. thaliana
Chr5	3065141	7314906	Seed_dormancy		Seed_dormancy	Analysis of Natural Allelic Variation at Seed Dormancy Loci of A. thaliana
Chr5	10079160	15162941	Seed_dormancy		Seed_dormancy	Analysis of Natural Allelic Variation at Seed Dormancy Loci of A. thaliana
Chr5	18415362	21489892	Seed_dormancy		Seed_dormancy	Analysis of Natural Allelic Variation at Seed Dormancy Loci of A. thaliana
Chr1	488426	7493715	In_vitro_organogenesis	SR-5	Shoot_regeneration	Analysis of natural allelic variation in in vitro organogenesis of Arabidopsis thaliana
Chr1	16127357	23035196	In_vitro_organogenesis	SR-2	Shoot_regeneration	Analysis of natural allelic variation in in vitro organogenesis of Arabidopsis thaliana
Chr1	30213235	30291211	In_vitro_organogenesis	SR-7	Shoot_regeneration	Analysis of natural allelic variation in in vitro organogenesis of Arabidopsis thaliana
Chr1	30323702	30356192	In_vitro_organogenesis	CWt-3	Callus_weight	Analysis of natural allelic variation in in vitro organogenesis of Arabidopsis thaliana
Chr1	30336698	30356192	In_vitro_organogenesis	LR-2	Root_regeneration	Analysis of natural allelic variation in in vitro organogenesis of Arabidopsis thaliana
Chr2	12100762	19113245	In_vitro_organogenesis	LR-3	Root_regeneration	Analysis of natural allelic variation in in vitro organogenesis of Arabidopsis thaliana
Chr2	12422409	16456876	In_vitro_organogenesis	SR-6	Shoot_regeneration	Analysis of natural allelic variation in in vitro organogenesis of Arabidopsis thaliana
Chr2	15293045	18718989	In_vitro_organogenesis	CWt-1	Callus_weight	Analysis of natural allelic variation in in vitro organogenesis of Arabidopsis thaliana
Chr3	11166374	11459347	In_vitro_organogenesis	CWt-2	Callus_weight	Analysis of natural allelic variation in in vitro organogenesis of Arabidopsis thaliana
Chr3	18536531	23260121	In_vitro_organogenesis	RR-1	Root_regeneration	Analysis of natural allelic variation in in vitro organogenesis of Arabidopsis thaliana
Chr4	7872242	9799926	In_vitro_organogenesis	CWt-4	Callus_weight	Analysis of natural allelic variation in in vitro organogenesis of Arabidopsis thaliana
Chr4	18416666	18445699	In_vitro_organogenesis	SR-4	Shoot_regeneration	Analysis of natural allelic variation in in vitro organogenesis of Arabidopsis thaliana
Chr5	271377	9379967	In_vitro_organogenesis	SR-1	Shoot_regeneration	Analysis of natural allelic variation in in vitro organogenesis of Arabidopsis thaliana
Chr5	9379967	13313522	In_vitro_organogenesis	LR-4	Root_regeneration	Analysis of natural allelic variation in in vitro organogenesis of Arabidopsis thaliana
Chr5	14541234	26070541	In_vitro_organogenesis	SR-3	Shoot_regeneration	Analysis of natural allelic variation in in vitro organogenesis of Arabidopsis thaliana
Chr5	24255265	26311864	In_vitro_organogenesis	LR-1	Root_regeneration	Analysis of natural allelic variation in in vitro organogenesis of Arabidopsis thaliana
Chr5	26271643	26573297	In_vitro_organogenesis	SR-8	Shoot_regeneration	Analysis of natural allelic variation in in vitro organogenesis of Arabidopsis thaliana
Chr1	9196058	12459679	Circadian_rhythm	ALL1	Phase_h_relative_to_subjective_dawn	Analysis of Phase of LUCIFERASE Expression Reveals Novel Circadian Quantitative Trait Loci in Arabidopsis
Chr2	12949068	17418070	Circadian_rhythm	ALL2	Phase_h_relative_to_subjective_dawn	Analysis of Phase of LUCIFERASE Expression Reveals Novel Circadian Quantitative Trait Loci in Arabidopsis
Chr5	271377	2434017	Circadian_rhythm	GUF5a	Phase_h_relative_to_subjective_dawn	Analysis of Phase of LUCIFERASE Expression Reveals Novel Circadian Quantitative Trait Loci in Arabidopsis
Chr5	26241478	26512966	Circadian_rhythm	GUF5b	Phase_h_relative_to_subjective_dawn	Analysis of Phase of LUCIFERASE Expression Reveals Novel Circadian Quantitative Trait Loci in Arabidopsis
Chr1	3334768	4069056	Stress_response	LCv1_8	UV-B-induced_cotyledon_opening	Chromosomal loci important for cotyledon opening under UV-B in Arabidopsis thaliana
Chr2	14192447	15450244	Stress_response	LCv2_48	UV-B-induced_cotyledon_opening	Chromosomal loci important for cotyledon opening under UV-B in Arabidopsis thaliana
Chr3	10260255	10814325	Stress_response	LCv3_33	UV-B-induced_cotyledon_opening	Chromosomal loci important for cotyledon opening under UV-B in Arabidopsis thaliana
Chr4	17004775	18009137	Stress_response	LCv4_63	UV-B-induced_cotyledon_opening	Chromosomal loci important for cotyledon opening under UV-B in Arabidopsis thaliana
Chr5	1653658	5398383	Stress_response	LCv5_10	UV-B-induced_cotyledon_opening	Chromosomal loci important for cotyledon opening under UV-B in Arabidopsis thaliana
Chr5	26150982	26352084	Stress_response	LCv5_104	UV-B-induced_cotyledon_opening	Chromosomal loci important for cotyledon opening under UV-B in Arabidopsis thaliana
Chr2	12100762	19097433	Insect_resistance	erecta	Insect_resistance	Comparative Analysis of Quantitative Trait Loci Controlling Glucosinolates. Myrosinase and Insect resistancein Arabidopsis thaliana
Chr4	208650	6151270	Insect_resistance	AOP	Insect_resistance	Comparative Analysis of Quantitative Trait Loci Controlling Glucosinolates. Myrosinase and Insect resistancein Arabidopsis thaliana
Chr5	271377	8200348	Insect_resistance	EC198L	Insect_resistance	Comparative Analysis of Quantitative Trait Loci Controlling Glucosinolates. Myrosinase and Insect resistancein Arabidopsis thaliana
Chr1	7996256	10119282	Insect_resistance	GD86L	Glucosinolates_in_seeds_and_leaves	Comparative quantitaive trait loci mapping of aliphatic. indolic and benzylic glucosinolate production in Arabidopsis thaliana leaves and seeds
Chr2	12100762	19097433	Insect_resistance	erecta	Glucosinolates_in_seeds_and_leaves	Comparative quantitaive trait loci mapping of aliphatic. indolic and benzylic glucosinolate production in Arabidopsis thaliana leaves and seeds
Chr2	16456876	19192305	Insect_resistance	GD298C	Glucosinolates_in_seeds_and_leaves	Comparative quantitaive trait loci mapping of aliphatic. indolic and benzylic glucosinolate production in Arabidopsis thaliana leaves and seeds
Chr2	19192305	19318801	Insect_resistance	EC235L	Glucosinolates_in_seeds_and_leaves	Comparative quantitaive trait loci mapping of aliphatic. indolic and benzylic glucosinolate production in Arabidopsis thaliana leaves and seeds
Chr3	290174	3044183	Insect_resistance	GB120C	Glucosinolates_in_seeds_and_leaves	Comparative quantitaive trait loci mapping of aliphatic. indolic and benzylic glucosinolate production in Arabidopsis thaliana leaves and seeds
Chr3	16645495	23419888	Insect_resistance	AD182C	Glucosinolates_in_seeds_and_leaves	Comparative quantitaive trait loci mapping of aliphatic. indolic and benzylic glucosinolate production in Arabidopsis thaliana leaves and seeds
Chr4	208650	6151270	Insect_resistance	AOP	Glucosinolates_in_seeds_and_leaves	Comparative quantitaive trait loci mapping of aliphatic. indolic and benzylic glucosinolate production in Arabidopsis thaliana leaves and seeds
Chr4	10348337	18416666	Insect_resistance	FD167L	Glucosinolates_in_seeds_and_leaves	Comparative quantitaive trait loci mapping of aliphatic. indolic and benzylic glucosinolate production in Arabidopsis thaliana leaves and seeds
Chr5	271377	8200348	Insect_resistance	EC198L	Glucosinolates_in_seeds_and_leaves	Comparative quantitaive trait loci mapping of aliphatic. indolic and benzylic glucosinolate production in Arabidopsis thaliana leaves and seeds
Chr5	9379967	15132023	Insect_resistance	Elong	Glucosinolates_in_seeds_and_leaves	Comparative quantitaive trait loci mapping of aliphatic. indolic and benzylic glucosinolate production in Arabidopsis thaliana leaves and seeds
Chr5	10523835	12469876	Insect_resistance	Elong	Glucosinolates_in_seeds_and_leaves	Comparative quantitaive trait loci mapping of aliphatic. indolic and benzylic glucosinolate production in Arabidopsis thaliana leaves and seeds
Chr5	11194104	13680885	Insect_resistance	GH121L	Glucosinolates_in_seeds_and_leaves	Comparative quantitaive trait loci mapping of aliphatic. indolic and benzylic glucosinolate production in Arabidopsis thaliana leaves and seeds
Chr5	11194104	17362531	Insect_resistance	HH480C	Glucosinolates_in_seeds_and_leaves	Comparative quantitaive trait loci mapping of aliphatic. indolic and benzylic glucosinolate production in Arabidopsis thaliana leaves and seeds
Chr5	24707178	26412415	Insect_resistance	BF168L	Glucosinolates_in_seeds_and_leaves	Comparative quantitaive trait loci mapping of aliphatic. indolic and benzylic glucosinolate production in Arabidopsis thaliana leaves and seeds
Chr5	25929769	26412415	Insect_resistance	DF119L	Glucosinolates_in_seeds_and_leaves	Comparative quantitaive trait loci mapping of aliphatic. indolic and benzylic glucosinolate production in Arabidopsis thaliana leaves and seeds
Chr1	488426	4140910	Plant_architecture		height_to_the_first_silique	Development of a Near-Isogenic Line Population of Arabidopsis thalianaand Comparison of Mapping Power With a Recombinant Inbred Line Population
Chr1	488426	4282106	Plant_architecture		Plant_height	Development of a Near-Isogenic Line Population of Arabidopsis thalianaand Comparison of Mapping Power With a Recombinant Inbred Line Population
Chr1	488426	6066604	Plant_architecture		main_inflorescence_branch_number	Development of a Near-Isogenic Line Population of Arabidopsis thalianaand Comparison of Mapping Power With a Recombinant Inbred Line Population
Chr1	985159	4282106	Flowering_time		Flowering_time	Development of a Near-Isogenic Line Population of Arabidopsis thalianaand Comparison of Mapping Power With a Recombinant Inbred Line Population
Chr1	23968140	28223925	Plant_architecture		basal_branch_number	Development of a Near-Isogenic Line Population of Arabidopsis thalianaand Comparison of Mapping Power With a Recombinant Inbred Line Population
Chr1	24368637	26389817	Plant_architecture		Plant_height	Development of a Near-Isogenic Line Population of Arabidopsis thalianaand Comparison of Mapping Power With a Recombinant Inbred Line Population
Chr1	30116414	30265219	Plant_architecture		height_to_the_first_silique	Development of a Near-Isogenic Line Population of Arabidopsis thalianaand Comparison of Mapping Power With a Recombinant Inbred Line Population
Chr1	30202188	30265219	Plant_architecture		Plant_height	Development of a Near-Isogenic Line Population of Arabidopsis thalianaand Comparison of Mapping Power With a Recombinant Inbred Line Population
Chr2	10853778	19353587	Plant_architecture		height_to_the_first_silique	Development of a Near-Isogenic Line Population of Arabidopsis thalianaand Comparison of Mapping Power With a Recombinant Inbred Line Population
Chr2	10853778	19353587	Plant_architecture		Plant_height	Development of a Near-Isogenic Line Population of Arabidopsis thalianaand Comparison of Mapping Power With a Recombinant Inbred Line Population
Chr2	9945481	12817341	Plant_architecture		main_inflorescence_branch_number	Development of a Near-Isogenic Line Population of Arabidopsis thalianaand Comparison of Mapping Power With a Recombinant Inbred Line Population
Chr2	14428177	18741676	Plant_architecture		basal_branch_number	Development of a Near-Isogenic Line Population of Arabidopsis thalianaand Comparison of Mapping Power With a Recombinant Inbred Line Population
Chr3	20891726	23459830	Plant_architecture		height_to_the_first_silique	Development of a Near-Isogenic Line Population of Arabidopsis thalianaand Comparison of Mapping Power With a Recombinant Inbred Line Population
Chr3	21971221	23459830	Plant_architecture		Plant_height	Development of a Near-Isogenic Line Population of Arabidopsis thalianaand Comparison of Mapping Power With a Recombinant Inbred Line Population
Chr4	778030	6097983	Plant_architecture		Plant_height	Development of a Near-Isogenic Line Population of Arabidopsis thalianaand Comparison of Mapping Power With a Recombinant Inbred Line Population
Chr4	18436118	18473280	Plant_architecture		basal_branch_number	Development of a Near-Isogenic Line Population of Arabidopsis thalianaand Comparison of Mapping Power With a Recombinant Inbred Line Population
Chr5	8615207	9448249	Flowering_time		Flowering_time	Development of a Near-Isogenic Line Population of Arabidopsis thalianaand Comparison of Mapping Power With a Recombinant Inbred Line Population
Chr5	8601551	15515639	Plant_architecture		height_to_the_first_silique	Development of a Near-Isogenic Line Population of Arabidopsis thalianaand Comparison of Mapping Power With a Recombinant Inbred Line Population
Chr5	8820053	14954786	Plant_architecture		Plant_height	Development of a Near-Isogenic Line Population of Arabidopsis thalianaand Comparison of Mapping Power With a Recombinant Inbred Line Population
Chr5	8601551	19616398	Plant_architecture		main_inflorescence_branch_number	Development of a Near-Isogenic Line Population of Arabidopsis thalianaand Comparison of Mapping Power With a Recombinant Inbred Line Population
Chr1	3819100	9030027	Biochemical_products	FSQ1	Fructose_sensitivity	Fructose sensitivity is suppressed in Arabidopsis by the transcription factor ANAC089 lacking the membrane-bound domain
Chr2	10156469	19208117	Biochemical_products	FSQ2	Fructose_sensitivity	Fructose sensitivity is suppressed in Arabidopsis by the transcription factor ANAC089 lacking the membrane-bound domain
Chr3	290174	1812765	Biochemical_products	FSQ3	Fructose_sensitivity	Fructose sensitivity is suppressed in Arabidopsis by the transcription factor ANAC089 lacking the membrane-bound domain
Chr3	9914314	10145986	Biochemical_products	FSQ4	Fructose_sensitivity	Fructose sensitivity is suppressed in Arabidopsis by the transcription factor ANAC089 lacking the membrane-bound domain
Chr4	1568894	5221949	Biochemical_products	FSQ5	Fructose_sensitivity	Fructose sensitivity is suppressed in Arabidopsis by the transcription factor ANAC089 lacking the membrane-bound domain
Chr5	9516531	10523835	Biochemical_products	FSQ6	Fructose_sensitivity	Fructose sensitivity is suppressed in Arabidopsis by the transcription factor ANAC089 lacking the membrane-bound domain
Chr5	23724686	26178131	Biochemical_products	FSQ7	Fructose_sensitivity	Fructose sensitivity is suppressed in Arabidopsis by the transcription factor ANAC089 lacking the membrane-bound domain
Chr5	26150982	26432525	Biochemical_products	FSQ8	Fructose_sensitivity	Fructose sensitivity is suppressed in Arabidopsis by the transcription factor ANAC089 lacking the membrane-bound domain
Chr1	488426	5127190	Seed_dormancy		Seed_storability	Genetic analysis of seed-soluble oligosaccharides in relation to seed storability of Arabidopsis
Chr1	6506784	12636644	Seed_dormancy		Seed_storability	Genetic analysis of seed-soluble oligosaccharides in relation to seed storability of Arabidopsis
Chr1	6506784	12636644	Biochemical_products	Stachyose	Seed-soluble_oligosaccharides_content	Genetic analysis of seed-soluble oligosaccharides in relation to seed storability of Arabidopsis
Chr1	25121729	29147976	Biochemical_products	Stachyose_+_Raffinose_+_Sucrose	Seed-soluble_oligosaccharides_content	Genetic analysis of seed-soluble oligosaccharides in relation to seed storability of Arabidopsis
Chr2	17785736	19208117	Biochemical_products	Raffinose	Seed-soluble_oligosaccharides_content	Genetic analysis of seed-soluble oligosaccharides in relation to seed storability of Arabidopsis
Chr3	290174	10145986	Seed_dormancy		Seed_storability	Genetic analysis of seed-soluble oligosaccharides in relation to seed storability of Arabidopsis
Chr3	290174	10145986	Biochemical_products	Sucrose	Seed-soluble_oligosaccharides_content	Genetic analysis of seed-soluble oligosaccharides in relation to seed storability of Arabidopsis
Chr5	3065141	7314906	Seed_dormancy		Seed_storability	Genetic analysis of seed-soluble oligosaccharides in relation to seed storability of Arabidopsis
Chr1	17225650	25759022	Leaf_morphology		Leaf_thickness	Genetic and Developmental Basis for Increased Leaf Thickness in the Arabidopsis Cvi Ecotype
Chr1	25121729	30200239	Leaf_morphology		Leaf_mass_per_area	Genetic and Developmental Basis for Increased Leaf Thickness in the Arabidopsis Cvi Ecotype
Chr3	290174	4264169	Leaf_morphology		Leaf_thickness	Genetic and Developmental Basis for Increased Leaf Thickness in the Arabidopsis Cvi Ecotype
Chr3	290174	4264169	Leaf_morphology		Leaf_mass_per_area	Genetic and Developmental Basis for Increased Leaf Thickness in the Arabidopsis Cvi Ecotype
Chr3	20857719	23260121	Leaf_morphology		Leaf_thickness	Genetic and Developmental Basis for Increased Leaf Thickness in the Arabidopsis Cvi Ecotype
Chr5	7542274	9516531	Leaf_morphology		Leaf_thickness	Genetic and Developmental Basis for Increased Leaf Thickness in the Arabidopsis Cvi Ecotype
Chr5	7542274	17362531	Leaf_morphology		Leaf_mass_per_area	Genetic and Developmental Basis for Increased Leaf Thickness in the Arabidopsis Cvi Ecotype
Chr1	3819100	10932501	Freezing_tolerance	FTQ1	Freezing_tolerance	Genetic and Molecular Analyses of Natural Variation Indicate CBF2 as a Candidate Gene for Underlying a Freezing Tolerance Quantitative Trait Locus in Arabidopsis
Chr1	25121729	30074956	Freezing_tolerance	FTQ2	Freezing_tolerance	Genetic and Molecular Analyses of Natural Variation Indicate CBF2 as a Candidate Gene for Underlying a Freezing Tolerance Quantitative Trait Locus in Arabidopsis
Chr1	30074956	30232729	Freezing_tolerance	FTQ3	Freezing_tolerance	Genetic and Molecular Analyses of Natural Variation Indicate CBF2 as a Candidate Gene for Underlying a Freezing Tolerance Quantitative Trait Locus in Arabidopsis
Chr4	14044733	18439892	Freezing_tolerance	FTQ4	Freezing_tolerance	Genetic and Molecular Analyses of Natural Variation Indicate CBF2 as a Candidate Gene for Underlying a Freezing Tolerance Quantitative Trait Locus in Arabidopsis
Chr4	14044733	18009137	Freezing_tolerance	FTQ4	Freezing_tolerance	Genetic and Molecular Analyses of Natural Variation Indicate CBF2 as a Candidate Gene for Underlying a Freezing Tolerance Quantitative Trait Locus in Arabidopsis
Chr5	8560581	11711638	Freezing_tolerance	FTQ5	Freezing_tolerance	Genetic and Molecular Analyses of Natural Variation Indicate CBF2 as a Candidate Gene for Underlying a Freezing Tolerance Quantitative Trait Locus in Arabidopsis
Chr5	11711638	25959935	Freezing_tolerance	FTQ6	Freezing_tolerance	Genetic and Molecular Analyses of Natural Variation Indicate CBF2 as a Candidate Gene for Underlying a Freezing Tolerance Quantitative Trait Locus in Arabidopsis
Chr5	17362531	26432525	Freezing_tolerance	FTQ7	Freezing_tolerance	Genetic and Molecular Analyses of Natural Variation Indicate CBF2 as a Candidate Gene for Underlying a Freezing Tolerance Quantitative Trait Locus in Arabidopsis
Chr1	26749189	27971374	Seed_composition	QVE3	tocopherol	Genetic basis for natural variation in seed vitamin E levels in Arabidopsis thaliana
Chr3	290174	2178888	Seed_composition	QVE7	tocopherol	Genetic basis for natural variation in seed vitamin E levels in Arabidopsis thaliana
Chr5	271377	1653658	Seed_composition	QVE9	tocopherol	Genetic basis for natural variation in seed vitamin E levels in Arabidopsis thaliana
Chr5	4943464	6526660	Seed_composition	QVE10	tocopherol	Genetic basis for natural variation in seed vitamin E levels in Arabidopsis thaliana
Chr5	17362531	18566092	Seed_composition	QVE12	tocopherol	Genetic basis for natural variation in seed vitamin E levels in Arabidopsis thaliana
Chr1	6506784	8354061	Seed_composition	QTL1t	percent_seed_oil_content	Genetic Control of Storage Oil Synthesis in Seeds of Arabidopsis
Chr1	30128760	30354243	Seed_composition	QTL1b	percent_seed_oil_content	Genetic Control of Storage Oil Synthesis in Seeds of Arabidopsis
Chr2	19255553	19334613	Seed_composition	QTL2	percent_seed_oil_content	Genetic Control of Storage Oil Synthesis in Seeds of Arabidopsis
Chr3	4473807	8690406	Seed_composition	QTL3	percent_seed_oil_content	Genetic Control of Storage Oil Synthesis in Seeds of Arabidopsis
Chr1	3821781	7998063	Chromatin		Roundness_chromocenter	Genetic Dissection of Morphometric Traits Reveals That Phytochrome B Affects nucleusleus Size and Heterochromatin Organization in Arabidopsis thaliana
Chr1	11482062	13736581	Chromatin		Perimeter_nucleus	Genetic Dissection of Morphometric Traits Reveals That Phytochrome B Affects nucleusleus Size and Heterochromatin Organization in Arabidopsis thaliana
Chr1	13736581	16553566	Chromatin		Roundness_nucleus	Genetic Dissection of Morphometric Traits Reveals That Phytochrome B Affects nucleusleus Size and Heterochromatin Organization in Arabidopsis thaliana
Chr1	16394625	22752298	Chromatin		Heterogeneity_nucleus	Genetic Dissection of Morphometric Traits Reveals That Phytochrome B Affects nucleusleus Size and Heterochromatin Organization in Arabidopsis thaliana
Chr1	25123280	27973725	Chromatin		Roundness_chromocenter	Genetic Dissection of Morphometric Traits Reveals That Phytochrome B Affects nucleusleus Size and Heterochromatin Organization in Arabidopsis thaliana
Chr1	25278373	28517419	Chromatin		Heterogeneity_nucleus	Genetic Dissection of Morphometric Traits Reveals That Phytochrome B Affects nucleusleus Size and Heterochromatin Organization in Arabidopsis thaliana
Chr1	27973725	30089837	Chromatin		Roundness_nucleus	Genetic Dissection of Morphometric Traits Reveals That Phytochrome B Affects nucleusleus Size and Heterochromatin Organization in Arabidopsis thaliana
Chr2	8156401	9000293	Chromatin		Roundness_nucleus	Genetic Dissection of Morphometric Traits Reveals That Phytochrome B Affects nucleusleus Size and Heterochromatin Organization in Arabidopsis thaliana
Chr2	10389423	14198340	Chromatin		Perimeter_nucleus	Genetic Dissection of Morphometric Traits Reveals That Phytochrome B Affects nucleusleus Size and Heterochromatin Organization in Arabidopsis thaliana
Chr2	11619900	12263194	Chromatin		Area_nucleus	Genetic Dissection of Morphometric Traits Reveals That Phytochrome B Affects nucleusleus Size and Heterochromatin Organization in Arabidopsis thaliana
Chr2	12819537	14198340	Chromatin		Roundness_nucleus	Genetic Dissection of Morphometric Traits Reveals That Phytochrome B Affects nucleusleus Size and Heterochromatin Organization in Arabidopsis thaliana
Chr2	16459799	18217347	Chromatin		Area_chromocenter	Genetic Dissection of Morphometric Traits Reveals That Phytochrome B Affects nucleusleus Size and Heterochromatin Organization in Arabidopsis thaliana
Chr2	19097591	19145027	Chromatin		Density_chromocenter	Genetic Dissection of Morphometric Traits Reveals That Phytochrome B Affects nucleusleus Size and Heterochromatin Organization in Arabidopsis thaliana
Chr2	19097591	19192463	Chromatin		Heterogeneity_nucleus	Genetic Dissection of Morphometric Traits Reveals That Phytochrome B Affects nucleusleus Size and Heterochromatin Organization in Arabidopsis thaliana
Chr2	19129215	19192463	Chromatin		Perimeter_nucleus	Genetic Dissection of Morphometric Traits Reveals That Phytochrome B Affects nucleusleus Size and Heterochromatin Organization in Arabidopsis thaliana
Chr3	4269410	8197265	Chromatin		Area_chromocenter	Genetic Dissection of Morphometric Traits Reveals That Phytochrome B Affects nucleusleus Size and Heterochromatin Organization in Arabidopsis thaliana
Chr3	8364711	8692315	Chromatin		Perimeter_chromocenter	Genetic Dissection of Morphometric Traits Reveals That Phytochrome B Affects nucleusleus Size and Heterochromatin Organization in Arabidopsis thaliana
Chr3	8526409	9074032	Chromatin		Perimeter_nucleus	Genetic Dissection of Morphometric Traits Reveals That Phytochrome B Affects nucleusleus Size and Heterochromatin Organization in Arabidopsis thaliana
Chr3	9915982	10595234	Chromatin		Density_chromocenter	Genetic Dissection of Morphometric Traits Reveals That Phytochrome B Affects nucleusleus Size and Heterochromatin Organization in Arabidopsis thaliana
Chr3	11607299	12366482	Chromatin		Heterogeneity_nucleus	Genetic Dissection of Morphometric Traits Reveals That Phytochrome B Affects nucleusleus Size and Heterochromatin Organization in Arabidopsis thaliana
Chr3	18880221	19100171	Chromatin		Heterogeneity_nucleus	Genetic Dissection of Morphometric Traits Reveals That Phytochrome B Affects nucleusleus Size and Heterochromatin Organization in Arabidopsis thaliana
Chr3	22613687	23459830	Chromatin		Roundness_chromocenter	Genetic Dissection of Morphometric Traits Reveals That Phytochrome B Affects nucleusleus Size and Heterochromatin Organization in Arabidopsis thaliana
Chr4	210148	809496	Chromatin		Density_chromocenter	Genetic Dissection of Morphometric Traits Reveals That Phytochrome B Affects nucleusleus Size and Heterochromatin Organization in Arabidopsis thaliana
Chr4	210148	968014	Chromatin		Density_nucleus	Genetic Dissection of Morphometric Traits Reveals That Phytochrome B Affects nucleusleus Size and Heterochromatin Organization in Arabidopsis thaliana
Chr4	1462423	5512895	Chromatin		Density_nucleus	Genetic Dissection of Morphometric Traits Reveals That Phytochrome B Affects nucleusleus Size and Heterochromatin Organization in Arabidopsis thaliana
Chr4	5179732	5512895	Chromatin		Heterogeneity_chromocenter	Genetic Dissection of Morphometric Traits Reveals That Phytochrome B Affects nucleusleus Size and Heterochromatin Organization in Arabidopsis thaliana
Chr4	5832615	6365483	Chromatin		Density_nucleus	Genetic Dissection of Morphometric Traits Reveals That Phytochrome B Affects nucleusleus Size and Heterochromatin Organization in Arabidopsis thaliana
Chr4	6791777	7875648	Chromatin		Area_chromocenter	Genetic Dissection of Morphometric Traits Reveals That Phytochrome B Affects nucleusleus Size and Heterochromatin Organization in Arabidopsis thaliana
Chr4	7111498	10675925	Chromatin		Roundness_nucleus	Genetic Dissection of Morphometric Traits Reveals That Phytochrome B Affects nucleusleus Size and Heterochromatin Organization in Arabidopsis thaliana
Chr4	18013033	18410888	Chromatin		Density_chromocenter	Genetic Dissection of Morphometric Traits Reveals That Phytochrome B Affects nucleusleus Size and Heterochromatin Organization in Arabidopsis thaliana
Chr5	272638	6099178	Chromatin		Density_nucleus	Genetic Dissection of Morphometric Traits Reveals That Phytochrome B Affects nucleusleus Size and Heterochromatin Organization in Arabidopsis thaliana
Chr5	4947974	5403206	Chromatin		Roundness_chromocenter	Genetic Dissection of Morphometric Traits Reveals That Phytochrome B Affects nucleusleus Size and Heterochromatin Organization in Arabidopsis thaliana
Chr5	7980987	9244768	Chromatin		Roundness_chromocenter	Genetic Dissection of Morphometric Traits Reveals That Phytochrome B Affects nucleusleus Size and Heterochromatin Organization in Arabidopsis thaliana
Chr5	26030522	26191404	Chromatin		Heterogeneity_chromocenter	Genetic Dissection of Morphometric Traits Reveals That Phytochrome B Affects nucleusleus Size and Heterochromatin Organization in Arabidopsis thaliana
Chr5	26392506	26493057	Chromatin		Heterogeneity_chromocenter	Genetic Dissection of Morphometric Traits Reveals That Phytochrome B Affects nucleusleus Size and Heterochromatin Organization in Arabidopsis thaliana
Chr5	26452837	26493057	Chromatin		Heterogeneity_nucleus	Genetic Dissection of Morphometric Traits Reveals That Phytochrome B Affects nucleusleus Size and Heterochromatin Organization in Arabidopsis thaliana
Chr1	19543767	19543767	Root_traits	1@64	Root_tip_angle	High-Throughput Computer Vision Introduces the Time Axis to a Quantitative Trait Map of a Plant Growth Response
Chr3	8195591	8195591	Root_traits	3@17	Root_tip_angle	High-Throughput Computer Vision Introduces the Time Axis to a Quantitative Trait Map of a Plant Growth Response
Chr4	8636442	8636442	Root_traits	4@40.3	Root_tip_angle	High-Throughput Computer Vision Introduces the Time Axis to a Quantitative Trait Map of a Plant Growth Response
Chr5	17003367	17003367	Root_traits	5@61	Root_tip_angle	High-Throughput Computer Vision Introduces the Time Axis to a Quantitative Trait Map of a Plant Growth Response
Chr1	6759223	11115573	Root_traits		Apex	Histochemical Analysis Reveals Organ-Specific Quantitative Trait Loci for Enzyme Activities in Arabidopsis
Chr1	16127357	24178730	Root_traits		Apex	Histochemical Analysis Reveals Organ-Specific Quantitative Trait Loci for Enzyme Activities in Arabidopsis
Chr1	30174247	30239227	Root_traits		Apex	Histochemical Analysis Reveals Organ-Specific Quantitative Trait Loci for Enzyme Activities in Arabidopsis
Chr3	3044183	8363036	Root_traits		Apex	Histochemical Analysis Reveals Organ-Specific Quantitative Trait Loci for Enzyme Activities in Arabidopsis
Chr3	8363036	9914314	Root_traits		Apex	Histochemical Analysis Reveals Organ-Specific Quantitative Trait Loci for Enzyme Activities in Arabidopsis
Chr3	8363036	9914314	Root_traits		Apex	Histochemical Analysis Reveals Organ-Specific Quantitative Trait Loci for Enzyme Activities in Arabidopsis
Chr1	30174247	30239227	Root_traits		pgm_in_cotyledon	Histochemical Analysis Reveals Organ-Specific Quantitative Trait Loci for Enzyme Activities in Arabidopsis
Chr5	21630747	26251533	Root_traits		pgm_in_cotyledon	Histochemical Analysis Reveals Organ-Specific Quantitative Trait Loci for Enzyme Activities in Arabidopsis
Chr1	6759223	11115573	Root_traits		pgm_in_hypocotyl	Histochemical Analysis Reveals Organ-Specific Quantitative Trait Loci for Enzyme Activities in Arabidopsis
Chr1	30174247	30239227	Root_traits		pgm_in_hypocotyl	Histochemical Analysis Reveals Organ-Specific Quantitative Trait Loci for Enzyme Activities in Arabidopsis
Chr5	271377	2709848	Root_traits		pgm_in_hypocotyl	Histochemical Analysis Reveals Organ-Specific Quantitative Trait Loci for Enzyme Activities in Arabidopsis
Chr5	23724686	26006227	Root_traits		pgm_in_hypocotyl	Histochemical Analysis Reveals Organ-Specific Quantitative Trait Loci for Enzyme Activities in Arabidopsis
Chr1	30135258	30239227	Root_traits		Root	Histochemical Analysis Reveals Organ-Specific Quantitative Trait Loci for Enzyme Activities in Arabidopsis
Chr3	11327509	12942886	Root_traits		Root	Histochemical Analysis Reveals Organ-Specific Quantitative Trait Loci for Enzyme Activities in Arabidopsis
Chr5	7758540	9516531	Root_traits		Root	Histochemical Analysis Reveals Organ-Specific Quantitative Trait Loci for Enzyme Activities in Arabidopsis
Chr1	6759223	10932501	Root_traits		Root_hairs	Histochemical Analysis Reveals Organ-Specific Quantitative Trait Loci for Enzyme Activities in Arabidopsis
Chr1	30128760	30239227	Root_traits		Root_hairs	Histochemical Analysis Reveals Organ-Specific Quantitative Trait Loci for Enzyme Activities in Arabidopsis
Chr2	18718989	19208117	Root_traits		Root_hairs	Histochemical Analysis Reveals Organ-Specific Quantitative Trait Loci for Enzyme Activities in Arabidopsis
Chr3	8028146	10373942	Root_traits		Root_hairs	Histochemical Analysis Reveals Organ-Specific Quantitative Trait Loci for Enzyme Activities in Arabidopsis
Chr3	11312860	12942886	Root_traits		Root_hairs	Histochemical Analysis Reveals Organ-Specific Quantitative Trait Loci for Enzyme Activities in Arabidopsis
Chr5	6526660	9516531	Root_traits		Root_hairs	Histochemical Analysis Reveals Organ-Specific Quantitative Trait Loci for Enzyme Activities in Arabidopsis
Chr1	9030027	10932501	Root_traits		Root_neck	Histochemical Analysis Reveals Organ-Specific Quantitative Trait Loci for Enzyme Activities in Arabidopsis
Chr1	11115573	11844083	Root_traits		Root_neck	Histochemical Analysis Reveals Organ-Specific Quantitative Trait Loci for Enzyme Activities in Arabidopsis
Chr1	12636644	18781605	Root_traits		Root_neck	Histochemical Analysis Reveals Organ-Specific Quantitative Trait Loci for Enzyme Activities in Arabidopsis
Chr1	30128760	30239227	Root_traits		Root_neck	Histochemical Analysis Reveals Organ-Specific Quantitative Trait Loci for Enzyme Activities in Arabidopsis
Chr2	8552329	13060547	Root_traits		Root_neck	Histochemical Analysis Reveals Organ-Specific Quantitative Trait Loci for Enzyme Activities in Arabidopsis
Chr3	9247063	10594133	Root_traits		Root_neck	Histochemical Analysis Reveals Organ-Specific Quantitative Trait Loci for Enzyme Activities in Arabidopsis
Chr3	10814325	12360660	Root_traits		Root_neck	Histochemical Analysis Reveals Organ-Specific Quantitative Trait Loci for Enzyme Activities in Arabidopsis
Chr5	271377	7758540	Root_traits		Root_neck	Histochemical Analysis Reveals Organ-Specific Quantitative Trait Loci for Enzyme Activities in Arabidopsis
Chr5	7758540	10209009	Root_traits		Root_neck	Histochemical Analysis Reveals Organ-Specific Quantitative Trait Loci for Enzyme Activities in Arabidopsis
Chr5	13313522	17362531	Root_traits		Root_neck	Histochemical Analysis Reveals Organ-Specific Quantitative Trait Loci for Enzyme Activities in Arabidopsis
Chr1	7996256	8464436	Root_traits		Root_tip	Histochemical Analysis Reveals Organ-Specific Quantitative Trait Loci for Enzyme Activities in Arabidopsis
Chr1	30109266	30226231	Root_traits		Root_tip	Histochemical Analysis Reveals Organ-Specific Quantitative Trait Loci for Enzyme Activities in Arabidopsis
Chr1	30109266	30226231	Root_traits		Root_tip	Histochemical Analysis Reveals Organ-Specific Quantitative Trait Loci for Enzyme Activities in Arabidopsis
Chr2	8552329	11209704	Root_traits		Root_tip	Histochemical Analysis Reveals Organ-Specific Quantitative Trait Loci for Enzyme Activities in Arabidopsis
Chr2	18718989	19208117	Root_traits		Root_tip	Histochemical Analysis Reveals Organ-Specific Quantitative Trait Loci for Enzyme Activities in Arabidopsis
Chr4	10184108	18009137	Root_traits		Root_tip	Histochemical Analysis Reveals Organ-Specific Quantitative Trait Loci for Enzyme Activities in Arabidopsis
Chr5	5398383	9516531	Root_traits		Root_tip	Histochemical Analysis Reveals Organ-Specific Quantitative Trait Loci for Enzyme Activities in Arabidopsis
Chr1	488426	5209899	Flowering_time	EDI-cry2	Flowering_time	Identification and characterization of QTL underlying whole-plant physiology in Arabidopsis thaliana: delta13C. stomatal conductance nad transpiration efficiency
Chr1	8285368	10358140	Water_use_efficiency	delta-1.1	Delta13C_water-use_efficiency	Identification and characterization of QTL underlying whole-plant physiology in Arabidopsis thaliana: delta13C. stomatal conductance nad transpiration efficiency
Chr1	8316267	8881140	Water_use_efficiency		Delta13C_water-use_efficiency	Identification and characterization of QTL underlying whole-plant physiology in Arabidopsis thaliana: delta13C. stomatal conductance nad transpiration efficiency
Chr2	19211279	19355168	Water_use_efficiency	delta-2.1	Delta13C_water-use_efficiency	Identification and characterization of QTL underlying whole-plant physiology in Arabidopsis thaliana: delta13C. stomatal conductance nad transpiration efficiency
Chr3	290174	6441941	Flowering_time	FT-3.1	Flowering_time	Identification and characterization of QTL underlying whole-plant physiology in Arabidopsis thaliana: delta13C. stomatal conductance nad transpiration efficiency
Chr3	290174	8195591	Water_use_efficiency	delta-3.1	Delta13C_water-use_efficiency	Identification and characterization of QTL underlying whole-plant physiology in Arabidopsis thaliana: delta13C. stomatal conductance nad transpiration efficiency
Chr5	5795591	7823668	Flowering_time	FLF-FLC	Flowering_time	Identification and characterization of QTL underlying whole-plant physiology in Arabidopsis thaliana: delta13C. stomatal conductance nad transpiration efficiency
Chr5	9598470	13607413	Water_use_efficiency	delta-5.1	Delta13C_water-use_efficiency	Identification and characterization of QTL underlying whole-plant physiology in Arabidopsis thaliana: delta13C. stomatal conductance nad transpiration efficiency
Chr5	9598470	14442769	Water_use_efficiency	delta-5.2	Delta13C_water-use_efficiency	Identification and characterization of QTL underlying whole-plant physiology in Arabidopsis thaliana: delta13C. stomatal conductance nad transpiration efficiency
Chr5	10209009	13607413	Flowering_time	FLG	Flowering_time	Identification and characterization of QTL underlying whole-plant physiology in Arabidopsis thaliana: delta13C. stomatal conductance nad transpiration efficiency
Chr5	26195224	26448613	Flowering_time	FLH	Flowering_time	Identification and characterization of QTL underlying whole-plant physiology in Arabidopsis thaliana: delta13C. stomatal conductance nad transpiration efficiency
Chr1	488426	9030027	Flowering_time		differential_flowering_time_at_predicted_future_700_ppm_versus_current_380_ppm_CO2	Identification of a Major QTL That Alters Flowering Time at Elevated [CO2] in Arabidopsis thaliana
Chr1	488426	488426	Plant_architecture		pgm_in_cotyledon	Integrative analyses of genetic variation in enzyme activities of primary carbohydrate metabolism reveal distinct modes of regulation in Arabidopsis thaliana
Chr1	488426	8881140	Plant_architecture		pgm_in_cotyledon	Integrative analyses of genetic variation in enzyme activities of primary carbohydrate metabolism reveal distinct modes of regulation in Arabidopsis thaliana
Chr1	27258233	30173311	Plant_architecture		pgm_in_cotyledon	Integrative analyses of genetic variation in enzyme activities of primary carbohydrate metabolism reveal distinct modes of regulation in Arabidopsis thaliana
Chr2	11171074	16087720	Plant_architecture		pgm_in_cotyledon	Integrative analyses of genetic variation in enzyme activities of primary carbohydrate metabolism reveal distinct modes of regulation in Arabidopsis thaliana
Chr1	488426	8464436	Seed_dormancy	DOG2	Seed_germination	Light-related loci controlling seed germination in Ler x Cvi and Bay x Sha recombinant inbred-line populations of Arabidopsis thaliana
Chr1	6265957	6537076	Seed_dormancy		Germination	Light-related loci controlling seed germination in Ler x Cvi and Bay x Sha recombinant inbred-line populations of Arabidopsis thaliana
Chr1	6265957	8316267	Seed_dormancy		Germination	Light-related loci controlling seed germination in Ler x Cvi and Bay x Sha recombinant inbred-line populations of Arabidopsis thaliana
Chr1	10789715	16256848	Seed_dormancy		Germination	Light-related loci controlling seed germination in Ler x Cvi and Bay x Sha recombinant inbred-line populations of Arabidopsis thaliana
Chr1	10932501	16127357	Seed_dormancy	DOG3	Seed_germination	Light-related loci controlling seed germination in Ler x Cvi and Bay x Sha recombinant inbred-line populations of Arabidopsis thaliana
Chr1	30193741	30258721	Seed_dormancy	DOG-LF2	Seed_germination	Light-related loci controlling seed germination in Ler x Cvi and Bay x Sha recombinant inbred-line populations of Arabidopsis thaliana
Chr1	30354243	30258721	Seed_dormancy		Germination	Light-related loci controlling seed germination in Ler x Cvi and Bay x Sha recombinant inbred-line populations of Arabidopsis thaliana
Chr2	8353370	10156469	Seed_dormancy	DOG-LF1	Seed_germination	Light-related loci controlling seed germination in Ler x Cvi and Bay x Sha recombinant inbred-line populations of Arabidopsis thaliana
Chr2	8385203	10192407	Seed_dormancy		Germination	Light-related loci controlling seed germination in Ler x Cvi and Bay x Sha recombinant inbred-line populations of Arabidopsis thaliana
Chr3	8363036	9914314	Seed_dormancy	DOG8	Seed_germination	Light-related loci controlling seed germination in Ler x Cvi and Bay x Sha recombinant inbred-line populations of Arabidopsis thaliana
Chr3	8370739	9891460	Seed_dormancy		Germination	Light-related loci controlling seed germination in Ler x Cvi and Bay x Sha recombinant inbred-line populations of Arabidopsis thaliana
Chr3	12942886	16310452	Seed_dormancy	DOG9	Seed_germination	Light-related loci controlling seed germination in Ler x Cvi and Bay x Sha recombinant inbred-line populations of Arabidopsis thaliana
Chr3	14012829	15991328	Seed_dormancy		Germination	Light-related loci controlling seed germination in Ler x Cvi and Bay x Sha recombinant inbred-line populations of Arabidopsis thaliana
Chr5	271377	7314906	Seed_dormancy	DOG-VLF1	Seed_germination	Light-related loci controlling seed germination in Ler x Cvi and Bay x Sha recombinant inbred-line populations of Arabidopsis thaliana
Chr5	822235	2399538	Seed_dormancy		Germination	Light-related loci controlling seed germination in Ler x Cvi and Bay x Sha recombinant inbred-line populations of Arabidopsis thaliana
Chr5	10079160	13645618	Seed_dormancy		Germination	Light-related loci controlling seed germination in Ler x Cvi and Bay x Sha recombinant inbred-line populations of Arabidopsis thaliana
Chr5	10079160	15162941	Seed_dormancy		Germination	Light-related loci controlling seed germination in Ler x Cvi and Bay x Sha recombinant inbred-line populations of Arabidopsis thaliana
Chr5	10209009	17362531	Seed_dormancy	DOG7	Seed_germination	Light-related loci controlling seed germination in Ler x Cvi and Bay x Sha recombinant inbred-line populations of Arabidopsis thaliana
Chr5	18415362	21489892	Seed_dormancy		Germination	Light-related loci controlling seed germination in Ler x Cvi and Bay x Sha recombinant inbred-line populations of Arabidopsis thaliana
Chr5	18566092	23724686	Seed_dormancy	DOG1	Seed_germination	Light-related loci controlling seed germination in Ler x Cvi and Bay x Sha recombinant inbred-line populations of Arabidopsis thaliana
Chr2	18945854	19271365	trichome_density	TDL2	trichome_density	Mapping Quantitative Trait Loci in Multiple Populations of Arabidopsis thaliana Identifies Natural Allelic Variation for Trichome Density
Chr4	208650	2106296	trichome_density	TDL5	trichome_density	Mapping Quantitative Trait Loci in Multiple Populations of Arabidopsis thaliana Identifies Natural Allelic Variation for Trichome Density
Chr4	10512566	15852837	trichome_density	TDL6	trichome_density	Mapping Quantitative Trait Loci in Multiple Populations of Arabidopsis thaliana Identifies Natural Allelic Variation for Trichome Density
Chr5	5718831	10523835	trichome_density	TDL8	trichome_density	Mapping Quantitative Trait Loci in Multiple Populations of Arabidopsis thaliana Identifies Natural Allelic Variation for Trichome Density
Chr5	18566092	21630747	trichome_density	TDL9	trichome_density	Mapping Quantitative Trait Loci in Multiple Populations of Arabidopsis thaliana Identifies Natural Allelic Variation for Trichome Density
Chr1	6885442	8176951	Salinity_tolerance		total_percent_germination	Mapping Salinity toleranceduring Arabidopsis thaliana Germination and Seedling Growth
Chr4	10674341	14647434	Salinity_tolerance		percent_cotyledons_fully_emerged	Mapping Salinity toleranceduring Arabidopsis thaliana Germination and Seedling Growth
Chr4	10991121	14647434	Salinity_tolerance		total_percent_germination	Mapping Salinity toleranceduring Arabidopsis thaliana Germination and Seedling Growth
Chr5	21406098	22338058	Salinity_tolerance		total_percent_germination	Mapping Salinity toleranceduring Arabidopsis thaliana Germination and Seedling Growth
Chr1	2385939	3819100	phenotypic_variability_PCA	CRY2	phenotypic_variability_PCA	Multivariate genetic analysis of plant responses to water deficit and high temperature revealed contrasting adaptive strategies
Chr5	5398383	6938350	phenotypic_variability_PCA	BH.180C	phenotypic_variability_PCA	Multivariate genetic analysis of plant responses to water deficit and high temperature revealed contrasting adaptive strategies
Chr5	10110564	10405898	phenotypic_variability_PCA	GH.473C	phenotypic_variability_PCA	Multivariate genetic analysis of plant responses to water deficit and high temperature revealed contrasting adaptive strategies
Chr5	26050431	26211313	phenotypic_variability_PCA	BF.168L	phenotypic_variability_PCA	Multivariate genetic analysis of plant responses to water deficit and high temperature revealed contrasting adaptive strategies
Chr1	488426	5127190	Fitness		Fruit_length	Natural allelic variation at seed size in relation to other life history traits of Arabidopsis thaliana
Chr1	488426	3819100	Fitness		Number_of_fruits_in_the_main_inflorescence	Natural allelic variation at seed size in relation to other life history traits of Arabidopsis thaliana
Chr1	488426	5127190	Fitness		Number_of_seeds_per_fruit	Natural allelic variation at seed size in relation to other life history traits of Arabidopsis thaliana
Chr1	488426	5127190	Fitness		Seed_weight	Natural allelic variation at seed size in relation to other life history traits of Arabidopsis thaliana
Chr1	488426	3819100	Flowering_time		Total_leaf_number	Natural allelic variation at seed size in relation to other life history traits of Arabidopsis thaliana
Chr1	488426	5127190	Plant_architecture		Number_of_side_shoots	Natural allelic variation at seed size in relation to other life history traits of Arabidopsis thaliana
Chr1	488426	3819100	Plant_architecture		Plant_weight	Natural allelic variation at seed size in relation to other life history traits of Arabidopsis thaliana
Chr1	488426	5127190	Plant_architecture		Seed_length	Natural allelic variation at seed size in relation to other life history traits of Arabidopsis thaliana
Chr1	488426	3819100	Plant_architecture		length_of_the_largest_leaf	Natural allelic variation at seed size in relation to other life history traits of Arabidopsis thaliana
Chr1	8464436	10932501	Fitness		Seed_weight	Natural allelic variation at seed size in relation to other life history traits of Arabidopsis thaliana
Chr1	8464436	10932501	Plant_architecture		Seed_length	Natural allelic variation at seed size in relation to other life history traits of Arabidopsis thaliana
Chr1	12100762	16164591	Plant_architecture		Number_of_side_shoots	Natural allelic variation at seed size in relation to other life history traits of Arabidopsis thaliana
Chr1	25121729	27535965	Fitness		Seed_weight	Natural allelic variation at seed size in relation to other life history traits of Arabidopsis thaliana
Chr1	25759022	29852183	Plant_architecture		Seed_length	Natural allelic variation at seed size in relation to other life history traits of Arabidopsis thaliana
Chr1	30128760	30232729	Fitness		Number_of_seeds_per_fruit	Natural allelic variation at seed size in relation to other life history traits of Arabidopsis thaliana
Chr1	30200239	30258721	Plant_architecture		Plant_weight	Natural allelic variation at seed size in relation to other life history traits of Arabidopsis thaliana
Chr2	5398383	7542274	Plant_architecture		Number_of_side_shoots	Natural allelic variation at seed size in relation to other life history traits of Arabidopsis thaliana
Chr2	11939939	16164591	Fitness		Fruit_length	Natural allelic variation at seed size in relation to other life history traits of Arabidopsis thaliana
Chr2	12100762	16164591	Fitness		Number_of_fruits_in_the_main_inflorescence	Natural allelic variation at seed size in relation to other life history traits of Arabidopsis thaliana
Chr2	14121728	16164591	Plant_architecture		length_of_the_largest_leaf	Natural allelic variation at seed size in relation to other life history traits of Arabidopsis thaliana
Chr2	14121728	14781773	Plant_architecture		Plant_weight	Natural allelic variation at seed size in relation to other life history traits of Arabidopsis thaliana
Chr2	14781773	16164591	Fitness		Number_of_seeds_per_fruit	Natural allelic variation at seed size in relation to other life history traits of Arabidopsis thaliana
Chr2	18718989	19208117	Fitness		Fruit_length	Natural allelic variation at seed size in relation to other life history traits of Arabidopsis thaliana
Chr2	18718989	19208117	Plant_architecture		length_of_the_largest_leaf	Natural allelic variation at seed size in relation to other life history traits of Arabidopsis thaliana
Chr3	290174	4264169	Fitness		Seed_weight	Natural allelic variation at seed size in relation to other life history traits of Arabidopsis thaliana
Chr3	1812765	4264169	Plant_architecture		Seed_length	Natural allelic variation at seed size in relation to other life history traits of Arabidopsis thaliana
Chr3	4264169	8363036	Fitness		Fruit_length	Natural allelic variation at seed size in relation to other life history traits of Arabidopsis thaliana
Chr3	10519268	11312860	Fitness		Seed_weight	Natural allelic variation at seed size in relation to other life history traits of Arabidopsis thaliana
Chr3	20857719	23180237	Fitness		Fruit_length	Natural allelic variation at seed size in relation to other life history traits of Arabidopsis thaliana
Chr4	6364417	8933528	Fitness		Fruit_length	Natural allelic variation at seed size in relation to other life history traits of Arabidopsis thaliana
Chr4	11906910	18009137	Plant_architecture		Seed_length	Natural allelic variation at seed size in relation to other life history traits of Arabidopsis thaliana
Chr4	15611756	18415505	Fitness		Seed_weight	Natural allelic variation at seed size in relation to other life history traits of Arabidopsis thaliana
Chr4	18413763	18528442	Fitness		Seed_weight	Natural allelic variation at seed size in relation to other life history traits of Arabidopsis thaliana
Chr4	18413763	18528442	Plant_architecture		Seed_length	Natural allelic variation at seed size in relation to other life history traits of Arabidopsis thaliana
Chr5	5398383	7542274	Flowering_time		Total_leaf_number	Natural allelic variation at seed size in relation to other life history traits of Arabidopsis thaliana
Chr5	5398383	7542274	Plant_architecture		length_of_the_largest_leaf	Natural allelic variation at seed size in relation to other life history traits of Arabidopsis thaliana
Chr5	8560581	11711638	Fitness		Number_of_seeds_per_fruit	Natural allelic variation at seed size in relation to other life history traits of Arabidopsis thaliana
Chr5	9516531	11711638	Plant_architecture		Plant_weight	Natural allelic variation at seed size in relation to other life history traits of Arabidopsis thaliana
Chr5	10209009	11711638	Fitness		Number_of_fruits_in_the_main_inflorescence	Natural allelic variation at seed size in relation to other life history traits of Arabidopsis thaliana
Chr5	10209009	10523835	Flowering_time		Total_leaf_number	Natural allelic variation at seed size in relation to other life history traits of Arabidopsis thaliana
Chr5	10209009	10523835	Plant_architecture		length_of_the_largest_leaf	Natural allelic variation at seed size in relation to other life history traits of Arabidopsis thaliana
Chr5	10209009	11711638	Plant_architecture		Number_of_side_shoots	Natural allelic variation at seed size in relation to other life history traits of Arabidopsis thaliana
Chr5	10523835	14935093	Fitness		Seed_weight	Natural allelic variation at seed size in relation to other life history traits of Arabidopsis thaliana
Chr5	10523835	14935093	Plant_architecture		Seed_length	Natural allelic variation at seed size in relation to other life history traits of Arabidopsis thaliana
Chr5	14935093	19587741	Plant_architecture		length_of_the_largest_leaf	Natural allelic variation at seed size in relation to other life history traits of Arabidopsis thaliana
Chr5	18566092	25959935	Fitness		Seed_weight	Natural allelic variation at seed size in relation to other life history traits of Arabidopsis thaliana
Chr5	25909659	26150982	Fitness		Seed_weight	Natural allelic variation at seed size in relation to other life history traits of Arabidopsis thaliana
Chr5	26178131	26432525	Flowering_time		Total_leaf_number	Natural allelic variation at seed size in relation to other life history traits of Arabidopsis thaliana
Chr5	26178131	26432525	Plant_architecture		length_of_the_largest_leaf	Natural allelic variation at seed size in relation to other life history traits of Arabidopsis thaliana
Chr5	26178131	26432525	Plant_architecture		Seed_length	Natural allelic variation at seed size in relation to other life history traits of Arabidopsis thaliana
Chr1	8316267	12478556	Circadian_rhythm		Circadian_rhythm	Natural allelic variation identifies new genes in the Arabidopsis circadian system
Chr1	8464436	12636644	Circadian_rhythm		Circadian_rhythm	Natural allelic variation identifies new genes in the Arabidopsis circadian system
Chr2	9856377	17785736	Circadian_rhythm		Circadian_rhythm	Natural allelic variation identifies new genes in the Arabidopsis circadian system
Chr2	10038200	16087720	Circadian_rhythm		Circadian_rhythm	Natural allelic variation identifies new genes in the Arabidopsis circadian system
Chr5	271377	5702712	Circadian_rhythm		Circadian_rhythm	Natural allelic variation identifies new genes in the Arabidopsis circadian system
Chr5	26150982	26432525	Circadian_rhythm		Circadian_rhythm	Natural allelic variation identifies new genes in the Arabidopsis circadian system
Chr1	488426	3819100	Circadian_rhythm		Circadian_rhythm	Natural allelic variation in the temperature-compensation mechanisms of the Arabidopsis thaliana circadian clock
Chr1	6506784	9030027	Circadian_rhythm		leaf-movement_amplitude	Natural allelic variation in the temperature-compensation mechanisms of the Arabidopsis thaliana circadian clock
Chr1	9030027	12636644	Circadian_rhythm		Circadian_rhythm	Natural allelic variation in the temperature-compensation mechanisms of the Arabidopsis thaliana circadian clock
Chr3	290174	1812765	Circadian_rhythm		leaf-movement_amplitude	Natural allelic variation in the temperature-compensation mechanisms of the Arabidopsis thaliana circadian clock
Chr5	271377	7314906	Circadian_rhythm		Circadian_rhythm	Natural allelic variation in the temperature-compensation mechanisms of the Arabidopsis thaliana circadian clock
Chr5	8560581	9516531	Circadian_rhythm		Circadian_rhythm	Natural allelic variation in the temperature-compensation mechanisms of the Arabidopsis thaliana circadian clock
Chr5	17362531	18566092	Circadian_rhythm		Circadian_rhythm	Natural allelic variation in the temperature-compensation mechanisms of the Arabidopsis thaliana circadian clock
Chr5	23724686	26291754	Circadian_rhythm		Circadian_rhythm	Natural allelic variation in the temperature-compensation mechanisms of the Arabidopsis thaliana circadian clock
Chr5	26150982	26432525	Circadian_rhythm		leaf-movement_amplitude	Natural allelic variation in the temperature-compensation mechanisms of the Arabidopsis thaliana circadian clock
Chr1	503645	5458027	Stress_response		Mn	Natural Genetic Variation in Selected Populations of Arabidopsis thalianaIs Associated with Ionomic Differences
Chr1	503645	9129646	Stress_response		Na	Natural Genetic Variation in Selected Populations of Arabidopsis thalianaIs Associated with Ionomic Differences
Chr1	503645	5458027	Stress_response		P	Natural Genetic Variation in Selected Populations of Arabidopsis thalianaIs Associated with Ionomic Differences
Chr1	1419933	4630934	Stress_response		Mg	Natural Genetic Variation in Selected Populations of Arabidopsis thalianaIs Associated with Ionomic Differences
Chr1	1643321	4291854	Stress_response		B	Natural Genetic Variation in Selected Populations of Arabidopsis thalianaIs Associated with Ionomic Differences
Chr1	6095722	11327079	Stress_response		Fe	Natural Genetic Variation in Selected Populations of Arabidopsis thalianaIs Associated with Ionomic Differences
Chr1	6095722	12301591	Stress_response		Na	Natural Genetic Variation in Selected Populations of Arabidopsis thalianaIs Associated with Ionomic Differences
Chr1	6415906	9698788	Stress_response		Cd	Natural Genetic Variation in Selected Populations of Arabidopsis thalianaIs Associated with Ionomic Differences
Chr1	6640576	7436475	Stress_response		Se	Natural Genetic Variation in Selected Populations of Arabidopsis thalianaIs Associated with Ionomic Differences
Chr1	6731454	12537544	Stress_response		K	Natural Genetic Variation in Selected Populations of Arabidopsis thalianaIs Associated with Ionomic Differences
Chr1	7436475	8337770	Stress_response		B	Natural Genetic Variation in Selected Populations of Arabidopsis thalianaIs Associated with Ionomic Differences
Chr1	7976379	9688080	Stress_response		Cd	Natural Genetic Variation in Selected Populations of Arabidopsis thalianaIs Associated with Ionomic Differences
Chr1	8337770	9688080	Stress_response		Mg	Natural Genetic Variation in Selected Populations of Arabidopsis thalianaIs Associated with Ionomic Differences
Chr1	10961904	12537544	Stress_response		P	Natural Genetic Variation in Selected Populations of Arabidopsis thalianaIs Associated with Ionomic Differences
Chr1	24393958	25917514	Stress_response		Cu	Natural Genetic Variation in Selected Populations of Arabidopsis thalianaIs Associated with Ionomic Differences
Chr1	30129540	30233444	Stress_response		Zn	Natural Genetic Variation in Selected Populations of Arabidopsis thalianaIs Associated with Ionomic Differences
Chr1	30263530	30276526	Stress_response		P	Natural Genetic Variation in Selected Populations of Arabidopsis thalianaIs Associated with Ionomic Differences
Chr2	2635050	6862919	Stress_response		Ca	Natural Genetic Variation in Selected Populations of Arabidopsis thalianaIs Associated with Ionomic Differences
Chr2	2933753	6526686	Stress_response		Mg	Natural Genetic Variation in Selected Populations of Arabidopsis thalianaIs Associated with Ionomic Differences
Chr2	5167518	5167518	Stress_response		K	Natural Genetic Variation in Selected Populations of Arabidopsis thalianaIs Associated with Ionomic Differences
Chr2	7179719	9064860	Stress_response		Se	Natural Genetic Variation in Selected Populations of Arabidopsis thalianaIs Associated with Ionomic Differences
Chr2	9979160	10254482	Stress_response		Cd	Natural Genetic Variation in Selected Populations of Arabidopsis thalianaIs Associated with Ionomic Differences
Chr2	11666539	18403648	Stress_response		Mo	Natural Genetic Variation in Selected Populations of Arabidopsis thalianaIs Associated with Ionomic Differences
Chr2	11928681	18356006	Stress_response		Mo	Natural Genetic Variation in Selected Populations of Arabidopsis thalianaIs Associated with Ionomic Differences
Chr2	12250328	16120748	Stress_response		P	Natural Genetic Variation in Selected Populations of Arabidopsis thalianaIs Associated with Ionomic Differences
Chr2	14027436	14027436	Stress_response		B	Natural Genetic Variation in Selected Populations of Arabidopsis thalianaIs Associated with Ionomic Differences
Chr2	15373998	15373998	Stress_response		Na	Natural Genetic Variation in Selected Populations of Arabidopsis thalianaIs Associated with Ionomic Differences
Chr2	18916361	19195625	Stress_response		Mo	Natural Genetic Variation in Selected Populations of Arabidopsis thalianaIs Associated with Ionomic Differences
Chr2	19132377	19258873	Stress_response		Zn	Natural Genetic Variation in Selected Populations of Arabidopsis thalianaIs Associated with Ionomic Differences
Chr2	19145659	19240531	Stress_response		Mn	Natural Genetic Variation in Selected Populations of Arabidopsis thalianaIs Associated with Ionomic Differences
Chr2	19145659	19177283	Stress_response		Zn	Natural Genetic Variation in Selected Populations of Arabidopsis thalianaIs Associated with Ionomic Differences
Chr2	19164001	19258873	Stress_response		B	Natural Genetic Variation in Selected Populations of Arabidopsis thalianaIs Associated with Ionomic Differences
Chr2	19164001	19258873	Stress_response		Mg	Natural Genetic Variation in Selected Populations of Arabidopsis thalianaIs Associated with Ionomic Differences
Chr2	19177283	19240531	Stress_response		Li	Natural Genetic Variation in Selected Populations of Arabidopsis thalianaIs Associated with Ionomic Differences
Chr2	19177283	19208907	Stress_response		Mo	Natural Genetic Variation in Selected Populations of Arabidopsis thalianaIs Associated with Ionomic Differences
Chr2	19258873	19258873	Stress_response		Cu	Natural Genetic Variation in Selected Populations of Arabidopsis thalianaIs Associated with Ionomic Differences
Chr3	292183	5690434	Stress_response		Fe	Natural Genetic Variation in Selected Populations of Arabidopsis thalianaIs Associated with Ionomic Differences
Chr3	292183	1242009	Stress_response		K	Natural Genetic Variation in Selected Populations of Arabidopsis thalianaIs Associated with Ionomic Differences
Chr3	292183	4646758	Stress_response		Li	Natural Genetic Variation in Selected Populations of Arabidopsis thalianaIs Associated with Ionomic Differences
Chr3	292183	5690434	Stress_response		P	Natural Genetic Variation in Selected Populations of Arabidopsis thalianaIs Associated with Ionomic Differences
Chr3	5690434	7518111	Stress_response		Zn	Natural Genetic Variation in Selected Populations of Arabidopsis thalianaIs Associated with Ionomic Differences
Chr3	9365500	9699125	Stress_response		Mn	Natural Genetic Variation in Selected Populations of Arabidopsis thalianaIs Associated with Ionomic Differences
Chr3	10267111	11995209	Stress_response		Mn	Natural Genetic Variation in Selected Populations of Arabidopsis thalianaIs Associated with Ionomic Differences
Chr3	12211483	15852859	Stress_response		Mn	Natural Genetic Variation in Selected Populations of Arabidopsis thalianaIs Associated with Ionomic Differences
Chr3	16361683	23090768	Stress_response		P	Natural Genetic Variation in Selected Populations of Arabidopsis thalianaIs Associated with Ionomic Differences
Chr4	1531170	7889273	Stress_response		B	Natural Genetic Variation in Selected Populations of Arabidopsis thalianaIs Associated with Ionomic Differences
Chr4	9133000	10097066	Stress_response		Mn	Natural Genetic Variation in Selected Populations of Arabidopsis thalianaIs Associated with Ionomic Differences
Chr4	9313029	10535558	Stress_response		Mo	Natural Genetic Variation in Selected Populations of Arabidopsis thalianaIs Associated with Ionomic Differences
Chr4	13828452	18427872	Stress_response		B	Natural Genetic Variation in Selected Populations of Arabidopsis thalianaIs Associated with Ionomic Differences
Chr4	17150967	18447092	Stress_response		Mg	Natural Genetic Variation in Selected Populations of Arabidopsis thalianaIs Associated with Ionomic Differences
Chr4	17150967	18427872	Stress_response		Mn	Natural Genetic Variation in Selected Populations of Arabidopsis thalianaIs Associated with Ionomic Differences
Chr4	18321350	18447092	Stress_response		Na	Natural Genetic Variation in Selected Populations of Arabidopsis thalianaIs Associated with Ionomic Differences
Chr4	18435479	18441286	Stress_response		Mn	Natural Genetic Variation in Selected Populations of Arabidopsis thalianaIs Associated with Ionomic Differences
Chr5	922240	922240	Stress_response		B	Natural Genetic Variation in Selected Populations of Arabidopsis thalianaIs Associated with Ionomic Differences
Chr5	3298228	10482685	Stress_response		B	Natural Genetic Variation in Selected Populations of Arabidopsis thalianaIs Associated with Ionomic Differences
Chr5	3298228	9207896	Stress_response		Co	Natural Genetic Variation in Selected Populations of Arabidopsis thalianaIs Associated with Ionomic Differences
Chr5	4614252	8661639	Stress_response		Na	Natural Genetic Variation in Selected Populations of Arabidopsis thalianaIs Associated with Ionomic Differences
Chr5	4898367	9582082	Stress_response		K	Natural Genetic Variation in Selected Populations of Arabidopsis thalianaIs Associated with Ionomic Differences
Chr5	5528586	10219838	Stress_response		P	Natural Genetic Variation in Selected Populations of Arabidopsis thalianaIs Associated with Ionomic Differences
Chr5	9703624	10343878	Stress_response		Fe	Natural Genetic Variation in Selected Populations of Arabidopsis thalianaIs Associated with Ionomic Differences
Chr5	9804682	15332892	Stress_response		Ca	Natural Genetic Variation in Selected Populations of Arabidopsis thalianaIs Associated with Ionomic Differences
Chr5	9804682	14371874	Stress_response		Zn	Natural Genetic Variation in Selected Populations of Arabidopsis thalianaIs Associated with Ionomic Differences
Chr5	9950100	10343878	Stress_response		Co	Natural Genetic Variation in Selected Populations of Arabidopsis thalianaIs Associated with Ionomic Differences
Chr5	10285796	16661921	Stress_response		Li	Natural Genetic Variation in Selected Populations of Arabidopsis thalianaIs Associated with Ionomic Differences
Chr5	13961272	14939032	Stress_response		Mg	Natural Genetic Variation in Selected Populations of Arabidopsis thalianaIs Associated with Ionomic Differences
Chr5	16661921	22689758	Stress_response		K	Natural Genetic Variation in Selected Populations of Arabidopsis thalianaIs Associated with Ionomic Differences
Chr5	17179571	22064214	Stress_response		Mn	Natural Genetic Variation in Selected Populations of Arabidopsis thalianaIs Associated with Ionomic Differences
Chr5	18537942	19553352	Stress_response		Cu	Natural Genetic Variation in Selected Populations of Arabidopsis thalianaIs Associated with Ionomic Differences
Chr5	20490185	26013629	Stress_response		P	Natural Genetic Variation in Selected Populations of Arabidopsis thalianaIs Associated with Ionomic Differences
Chr5	26013629	26433129	Stress_response		Zn	Natural Genetic Variation in Selected Populations of Arabidopsis thalianaIs Associated with Ionomic Differences
Chr5	26021472	26072351	Stress_response		Zn	Natural Genetic Variation in Selected Populations of Arabidopsis thalianaIs Associated with Ionomic Differences
Chr5	26128257	26168478	Stress_response		Cu	Natural Genetic Variation in Selected Populations of Arabidopsis thalianaIs Associated with Ionomic Differences
Chr5	26287530	26513569	Stress_response		B	Natural Genetic Variation in Selected Populations of Arabidopsis thalianaIs Associated with Ionomic Differences
Chr5	26343839	26531468	Stress_response		B	Natural Genetic Variation in Selected Populations of Arabidopsis thalianaIs Associated with Ionomic Differences
Chr5	26343839	26410806	Stress_response		Zn	Natural Genetic Variation in Selected Populations of Arabidopsis thalianaIs Associated with Ionomic Differences
Chr1	3282536	7978186	Seed_dormancy	DOG2	Seed_dormancy	Natural variation for seed dormancy in Arabidopsis is regulated by additive genetic and molecular pathways
Chr1	15913401	16115531	Seed_dormancy	DOG3	Seed_dormancy	Natural variation for seed dormancy in Arabidopsis is regulated by additive genetic and molecular pathways
Chr1	15913401	19217395	Seed_dormancy	DOG3	Seed_dormancy	Natural variation for seed dormancy in Arabidopsis is regulated by additive genetic and molecular pathways
Chr1	30354243	30425721	Seed_dormancy	DOG19	Seed_dormancy	Natural variation for seed dormancy in Arabidopsis is regulated by additive genetic and molecular pathways
Chr1	30369188	30425721	Seed_dormancy	DOG19	Seed_dormancy	Natural variation for seed dormancy in Arabidopsis is regulated by additive genetic and molecular pathways
Chr3	3437311	22965321	Seed_dormancy	DOG6	Seed_dormancy	Natural variation for seed dormancy in Arabidopsis is regulated by additive genetic and molecular pathways
Chr3	8028146	11576536	Seed_dormancy	DOG21	Seed_dormancy	Natural variation for seed dormancy in Arabidopsis is regulated by additive genetic and molecular pathways
Chr3	10145986	10519268	Seed_dormancy	DOG21	Seed_dormancy	Natural variation for seed dormancy in Arabidopsis is regulated by additive genetic and molecular pathways
Chr4	17508039	18434376	Seed_dormancy	DOG5	Seed_dormancy	Natural variation for seed dormancy in Arabidopsis is regulated by additive genetic and molecular pathways
Chr4	18415505	18528442	Seed_dormancy	DOG5	Seed_dormancy	Natural variation for seed dormancy in Arabidopsis is regulated by additive genetic and molecular pathways
Chr5	1000956	9721377	Seed_dormancy	DOG4	Seed_dormancy	Natural variation for seed dormancy in Arabidopsis is regulated by additive genetic and molecular pathways
Chr5	4492489	8288979	Seed_dormancy	DOG4	Seed_dormancy	Natural variation for seed dormancy in Arabidopsis is regulated by additive genetic and molecular pathways
Chr5	25432801	26062445	Seed_dormancy	DOG1	Seed_dormancy	Natural variation for seed dormancy in Arabidopsis is regulated by additive genetic and molecular pathways
Chr5	25909659	26068530	Seed_dormancy	DOG1	Seed_dormancy	Natural variation for seed dormancy in Arabidopsis is regulated by additive genetic and molecular pathways
Chr1	8398562	10458122	Seed_dormancy	GAAS1	Seed_longevity	Natural variation for seed longevity and seed dormancy are negatively correlated in Arabidopsis
Chr3	330367	4133543	Seed_dormancy	GAAS2	Seed_longevity	Natural variation for seed longevity and seed dormancy are negatively correlated in Arabidopsis
Chr5	25959935	26185169	Seed_dormancy	GAAS5	Seed_longevity	Natural variation for seed longevity and seed dormancy are negatively correlated in Arabidopsis
Chr1	662368	8014325	Fitness		Silique_number	Paths to selection on life history loci in different natural environments across the native range of Arabidopsis thaliana
Chr1	662368	4249613	Flowering_time		Bolting_time	Paths to selection on life history loci in different natural environments across the native range of Arabidopsis thaliana
Chr1	662368	4412080	Flowering_time		Flowering_time	Paths to selection on life history loci in different natural environments across the native range of Arabidopsis thaliana
Chr1	779361	6330076	Flowering_time		Bolting_time	Paths to selection on life history loci in different natural environments across the native range of Arabidopsis thaliana
Chr1	4837707	7846772	Flowering_time		Bolting_time	Paths to selection on life history loci in different natural environments across the native range of Arabidopsis thaliana
Chr2	826277	10341605	Fitness		Silique_number	Paths to selection on life history loci in different natural environments across the native range of Arabidopsis thaliana
Chr2	5696827	8812742	Flowering_time		Flowering_time	Paths to selection on life history loci in different natural environments across the native range of Arabidopsis thaliana
Chr3	9430557	16145188	Plant_architecture		Leaf_length	Paths to selection on life history loci in different natural environments across the native range of Arabidopsis thaliana
Chr4	208650	1689896	Flowering_time		Bolting_time	Paths to selection on life history loci in different natural environments across the native range of Arabidopsis thaliana
Chr4	328519	5121710	Plant_architecture		Leaf_length	Paths to selection on life history loci in different natural environments across the native range of Arabidopsis thaliana
Chr4	942851	8355411	Plant_architecture		Leaf_length	Paths to selection on life history loci in different natural environments across the native range of Arabidopsis thaliana
Chr4	6812026	10561835	Plant_architecture		Leaf_length	Paths to selection on life history loci in different natural environments across the native range of Arabidopsis thaliana
Chr4	8050835	18388745	Flowering_time		Bolting_time	Paths to selection on life history loci in different natural environments across the native range of Arabidopsis thaliana
Chr4	8253886	13955781	Flowering_time		Flowering_time	Paths to selection on life history loci in different natural environments across the native range of Arabidopsis thaliana
Chr5	271377	8478643	Plant_architecture		Leaf_length	Paths to selection on life history loci in different natural environments across the native range of Arabidopsis thaliana
Chr5	3266653	9893986	Flowering_time		Bolting_time	Paths to selection on life history loci in different natural environments across the native range of Arabidopsis thaliana
Chr5	6938350	9434592	Fitness		Silique_number	Paths to selection on life history loci in different natural environments across the native range of Arabidopsis thaliana
Chr5	7823668	8724458	Flowering_time		Bolting_time	Paths to selection on life history loci in different natural environments across the native range of Arabidopsis thaliana
Chr5	8067402	9202433	Flowering_time		Flowering_time	Paths to selection on life history loci in different natural environments across the native range of Arabidopsis thaliana
Chr5	8421924	9913675	Plant_architecture		Leaf_length	Paths to selection on life history loci in different natural environments across the native range of Arabidopsis thaliana
Chr5	8492299	9284372	Fitness		Survival_until_reproduction	Paths to selection on life history loci in different natural environments across the native range of Arabidopsis thaliana
Chr5	8587894	9325341	Plant_architecture		Branch_number	Paths to selection on life history loci in different natural environments across the native range of Arabidopsis thaliana
Chr5	21540887	26070541	Plant_architecture		Leaf_length	Paths to selection on life history loci in different natural environments across the native range of Arabidopsis thaliana
Chr5	21905625	26070541	Plant_architecture		Leaf_length	Paths to selection on life history loci in different natural environments across the native range of Arabidopsis thaliana
Chr2	10156469	12100762	Chromatin		Relative_Heterochromatin_Fraction	Phytochrome B and Histone Deacetylase 6 control light-induced chromatin compaction in A. thaliana
Chr4	7457534	9313029	Chromatin		Relative_Heterochromatin_Fraction	Phytochrome B and Histone Deacetylase 6 control light-induced chromatin compaction in A. thaliana
Chr2	8353370	9856377	Chromatin		Relative_Heterochromatin_Fraction	PHYTOCHROME B and HISTONE DEACETYLASE 6 Control Light-Induced Chromatin Compaction in Arabidopsis thaliana
Chr4	7323579	11149511	Chromatin		Relative_Heterochromatin_Fraction	PHYTOCHROME B and HISTONE DEACETYLASE 6 Control Light-Induced Chromatin Compaction in Arabidopsis thaliana
Chr5	26311864	26372195	Chromatin		Relative_Heterochromatin_Fraction	PHYTOCHROME B and HISTONE DEACETYLASE 6 Control Light-Induced Chromatin Compaction in Arabidopsis thaliana
Chr1	488426	5585501	Plant_architecture		Plant_height	QTL analysis of morphological and developmental traits in the Ler-Cvi population of Arabidopsis thaliana
Chr1	4347093	6506784	Flowering_time		Days_to_budding_BT	QTL analysis of morphological and developmental traits in the Ler-Cvi population of Arabidopsis thaliana
Chr1	4347093	6506784	Flowering_time		Flowering_time	QTL analysis of morphological and developmental traits in the Ler-Cvi population of Arabidopsis thaliana
Chr1	30076776	30284713	Plant_architecture		Rosette_leaves_at_flowering_RLFT	QTL analysis of morphological and developmental traits in the Ler-Cvi population of Arabidopsis thaliana
Chr1	30076776	30284713	Flowering_time		Days_to_budding_BT	QTL analysis of morphological and developmental traits in the Ler-Cvi population of Arabidopsis thaliana
Chr1	30076776	30284713	Flowering_time		Flowering_time	QTL analysis of morphological and developmental traits in the Ler-Cvi population of Arabidopsis thaliana
Chr1	30102768	30284713	Plant_architecture		Plant_height	QTL analysis of morphological and developmental traits in the Ler-Cvi population of Arabidopsis thaliana
Chr1	30232729	30284713	Plant_architecture		Rosette_width	QTL analysis of morphological and developmental traits in the Ler-Cvi population of Arabidopsis thaliana
Chr1	30232729	30284713	Plant_architecture		Cauline_leaf_number	QTL analysis of morphological and developmental traits in the Ler-Cvi population of Arabidopsis thaliana
Chr2	7955452	12422409	Plant_architecture		Cauline_leaf_number	QTL analysis of morphological and developmental traits in the Ler-Cvi population of Arabidopsis thaliana
Chr2	12422409	15450244	Plant_architecture		Plant_height	QTL analysis of morphological and developmental traits in the Ler-Cvi population of Arabidopsis thaliana
Chr2	12422409	15450244	Plant_architecture		Height_mm_at_time_of_flowering_HFT	QTL analysis of morphological and developmental traits in the Ler-Cvi population of Arabidopsis thaliana
Chr2	13060547	15450244	Plant_architecture		Rosette_width	QTL analysis of morphological and developmental traits in the Ler-Cvi population of Arabidopsis thaliana
Chr2	15450244	18213074	Plant_architecture		Rosette_leaf_number	QTL analysis of morphological and developmental traits in the Ler-Cvi population of Arabidopsis thaliana
Chr2	15450244	18213074	Plant_architecture		Cauline_leaf_number	QTL analysis of morphological and developmental traits in the Ler-Cvi population of Arabidopsis thaliana
Chr3	290174	7244245	Plant_architecture		Height_mm_at_time_of_flowering_HFT	QTL analysis of morphological and developmental traits in the Ler-Cvi population of Arabidopsis thaliana
Chr3	16875208	23379946	Plant_architecture		Rosette_width	QTL analysis of morphological and developmental traits in the Ler-Cvi population of Arabidopsis thaliana
Chr4	7003859	16561770	Plant_architecture		Cauline_leaf_number	QTL analysis of morphological and developmental traits in the Ler-Cvi population of Arabidopsis thaliana
Chr4	9799926	16561770	Plant_architecture		Rosette_leaves_at_flowering_RLFT	QTL analysis of morphological and developmental traits in the Ler-Cvi population of Arabidopsis thaliana
Chr4	9799926	16561770	Plant_architecture		Height_mm_at_time_of_flowering_HFT	QTL analysis of morphological and developmental traits in the Ler-Cvi population of Arabidopsis thaliana
Chr5	271377	5718831	Plant_architecture		Cauline_leaf_number	QTL analysis of morphological and developmental traits in the Ler-Cvi population of Arabidopsis thaliana
Chr5	271377	5718831	Plant_architecture		Height_mm_at_time_of_flowering_HFT	QTL analysis of morphological and developmental traits in the Ler-Cvi population of Arabidopsis thaliana
Chr5	5718831	8970274	Plant_architecture		Cauline_leaf_number	QTL analysis of morphological and developmental traits in the Ler-Cvi population of Arabidopsis thaliana
Chr5	7758540	10012120	Flowering_time		Days_to_budding_BT	QTL analysis of morphological and developmental traits in the Ler-Cvi population of Arabidopsis thaliana
Chr5	7758540	10012120	Flowering_time		Flowering_time	QTL analysis of morphological and developmental traits in the Ler-Cvi population of Arabidopsis thaliana
Chr5	8200348	10012120	Plant_architecture		Rosette_width	QTL analysis of morphological and developmental traits in the Ler-Cvi population of Arabidopsis thaliana
Chr5	8560581	10012120	Plant_architecture		Rosette_leaf_number	QTL analysis of morphological and developmental traits in the Ler-Cvi population of Arabidopsis thaliana
Chr5	8560581	10012120	Plant_architecture		Rosette_leaves_at_flowering_RLFT	QTL analysis of morphological and developmental traits in the Ler-Cvi population of Arabidopsis thaliana
Chr5	9913675	10110564	Plant_architecture		Rosette_width	QTL analysis of morphological and developmental traits in the Ler-Cvi population of Arabidopsis thaliana
Chr5	10012120	15540028	Plant_architecture		Plant_height	QTL analysis of morphological and developmental traits in the Ler-Cvi population of Arabidopsis thaliana
Chr5	13680885	18310184	Plant_architecture		Height_mm_at_time_of_flowering_HFT	QTL analysis of morphological and developmental traits in the Ler-Cvi population of Arabidopsis thaliana
Chr5	18310184	25735602	Plant_architecture		Days_to_first_true_leaves_DFTL	QTL analysis of morphological and developmental traits in the Ler-Cvi population of Arabidopsis thaliana
Chr5	22067451	26372195	Plant_architecture		Rosette_leaf_number	QTL analysis of morphological and developmental traits in the Ler-Cvi population of Arabidopsis thaliana
Chr5	22067451	26372195	Plant_architecture		Cauline_leaf_number	QTL analysis of morphological and developmental traits in the Ler-Cvi population of Arabidopsis thaliana
Chr1	488426	10914124	Hormones_in_roots	tZ9G	Hormone_compounds	Quantitative trait loci analysis of hormone levels in Arabidopsis roots
Chr1	488426	9961191	Hormones_in_roots		shoot_fresh_weight	Quantitative trait loci analysis of hormone levels in Arabidopsis roots
Chr1	488426	4347093	Hormones_in_roots		Flowering_stalk_number	Quantitative trait loci analysis of hormone levels in Arabidopsis roots
Chr1	1371985	6532028	Hormones_in_roots		root_fresh_weight	Quantitative trait loci analysis of hormone levels in Arabidopsis roots
Chr1	6834954	13643283	Hormones_in_roots	DZOG	Hormone_compounds	Quantitative trait loci analysis of hormone levels in Arabidopsis roots
Chr1	11790204	16880046	Hormones_in_roots	SA	Hormone_compounds	Quantitative trait loci analysis of hormone levels in Arabidopsis roots
Chr1	16257439	21413916	Hormones_in_roots	DZOG	Hormone_compounds	Quantitative trait loci analysis of hormone levels in Arabidopsis roots
Chr2	11843445	15494990	Hormones_in_roots	tZ/tZOG	Ratio_precursor-product	Quantitative trait loci analysis of hormone levels in Arabidopsis roots
Chr2	12949068	15494990	Hormones_in_roots	tZOG/DZOG	Ratio_precursor-product	Quantitative trait loci analysis of hormone levels in Arabidopsis roots
Chr2	13367392	15494990	Hormones_in_roots	tZOG	Hormone_compounds	Quantitative trait loci analysis of hormone levels in Arabidopsis roots
Chr2	18537498	19204954	Hormones_in_roots		shoot_fresh_weight	Quantitative trait loci analysis of hormone levels in Arabidopsis roots
Chr3	290174	2957654	Hormones_in_roots	tZOG	Hormone_compounds	Quantitative trait loci analysis of hormone levels in Arabidopsis roots
Chr3	19613534	23459830	Hormones_in_roots	JA	Hormone_compounds	Quantitative trait loci analysis of hormone levels in Arabidopsis roots
Chr4	8389252	18446279	Hormones_in_roots	tZOG	Hormone_compounds	Quantitative trait loci analysis of hormone levels in Arabidopsis roots
Chr5	271377	4095595	Hormones_in_roots	iPRMP/tZRMP	Ratio_precursor-product	Quantitative trait loci analysis of hormone levels in Arabidopsis roots
Chr5	271377	6440300	Hormones_in_roots	tZ/tZ7G	Ratio_precursor-product	Quantitative trait loci analysis of hormone levels in Arabidopsis roots
Chr5	397490	4763074	Hormones_in_roots	tZ7G	Hormone_compounds	Quantitative trait loci analysis of hormone levels in Arabidopsis roots
Chr5	550802	6008500	Hormones_in_roots	tZRMP	Hormone_compounds	Quantitative trait loci analysis of hormone levels in Arabidopsis roots
Chr5	550802	9803316	Hormones_in_roots	tZRMP/tZR	Ratio_precursor-product	Quantitative trait loci analysis of hormone levels in Arabidopsis roots
Chr5	1363183	4095595	Hormones_in_roots	tZ9G	Hormone_compounds	Quantitative trait loci analysis of hormone levels in Arabidopsis roots
Chr5	2027126	10189320	Hormones_in_roots		Root_length	Quantitative trait loci analysis of hormone levels in Arabidopsis roots
Chr5	17591230	23404782	Hormones_in_roots	tZ7G/tZ9G	Ratio_precursor-product	Quantitative trait loci analysis of hormone levels in Arabidopsis roots
Chr5	26030321	26512966	Hormones_in_roots		root_fresh_weight	Quantitative trait loci analysis of hormone levels in Arabidopsis roots
Chr5	26068530	26512966	Hormones_in_roots	iPRMP	Hormone_compounds	Quantitative trait loci analysis of hormone levels in Arabidopsis roots
Chr5	26088640	26492856	Hormones_in_roots	tZR	Hormone_compounds	Quantitative trait loci analysis of hormone levels in Arabidopsis roots
Chr1	749340	6961174	Longevity	pbl-1LN	Post-bolting_rosette_longevity	Quantitative trait loci analysis of leaf and plant longevity in Arabidopsis thaliana
Chr1	2060910	3949301	Longevity	pbl-1HN	Post-bolting_rosette_longevity	Quantitative trait loci analysis of leaf and plant longevity in Arabidopsis thaliana
Chr1	4021154	10759970	Longevity	6ll-1HN	Leaf_longevity	Quantitative trait loci analysis of leaf and plant longevity in Arabidopsis thaliana
Chr3	12156498	20857719	Longevity	pbl-3LN	Post-bolting_rosette_longevity	Quantitative trait loci analysis of leaf and plant longevity in Arabidopsis thaliana
Chr3	15506963	18878022	Longevity	6ll-3LN	Leaf_longevity	Quantitative trait loci analysis of leaf and plant longevity in Arabidopsis thaliana
Chr4	16440080	18417247	Longevity	pbl-4LN	Post-bolting_rosette_longevity	Quantitative trait loci analysis of leaf and plant longevity in Arabidopsis thaliana
Chr5	8355451	9871598	Longevity	pbl-5LN	Post-bolting_rosette_longevity	Quantitative trait loci analysis of leaf and plant longevity in Arabidopsis thaliana
Chr5	9079525	10149942	Longevity	6ll-5HN	Leaf_longevity	Quantitative trait loci analysis of leaf and plant longevity in Arabidopsis thaliana
Chr5	9175120	10021964	Longevity	pbl-5HN	Post-bolting_rosette_longevity	Quantitative trait loci analysis of leaf and plant longevity in Arabidopsis thaliana
Chr1	488426	3334768	Shade_avoidance	DARK1	Hypocotyl_length	Quantitative trait loci controlling light and hormone response in two accessions of Arabidopsis thaliana
Chr1	8354061	10521076	Shade_avoidance	LIGHT1	Hypocotyl_length	Quantitative trait loci controlling light and hormone response in two accessions of Arabidopsis thaliana
Chr1	30200239	30232729	Shade_avoidance	HYP1	Hypocotyl_length	Quantitative trait loci controlling light and hormone response in two accessions of Arabidopsis thaliana
Chr2	10386829	12100762	Shade_avoidance	LIGHT2	Hypocotyl_length	Quantitative trait loci controlling light and hormone response in two accessions of Arabidopsis thaliana
Chr2	14192447	15897706	Shade_avoidance	HYP2	Hypocotyl_length	Quantitative trait loci controlling light and hormone response in two accessions of Arabidopsis thaliana
Chr2	19160681	19208117	Shade_avoidance	FARRED2	Hypocotyl_length	Quantitative trait loci controlling light and hormone response in two accessions of Arabidopsis thaliana
Chr3	23100354	23260121	Shade_avoidance	RED3	Hypocotyl_length	Quantitative trait loci controlling light and hormone response in two accessions of Arabidopsis thaliana
Chr4	9799926	10832731	Shade_avoidance	BRZ4	Hypocotyl_length	Quantitative trait loci controlling light and hormone response in two accessions of Arabidopsis thaliana
Chr4	10512566	11906910	Shade_avoidance	WHITE4	Hypocotyl_length	Quantitative trait loci controlling light and hormone response in two accessions of Arabidopsis thaliana
Chr4	14044733	18009137	Shade_avoidance	BLUE4	Hypocotyl_length	Quantitative trait loci controlling light and hormone response in two accessions of Arabidopsis thaliana
Chr4	18009137	18439892	Shade_avoidance	FARRED4	Hypocotyl_length	Quantitative trait loci controlling light and hormone response in two accessions of Arabidopsis thaliana
Chr5	271377	839946	Shade_avoidance	BLUE5	Hypocotyl_length	Quantitative trait loci controlling light and hormone response in two accessions of Arabidopsis thaliana
Chr1	488426	8158881	Fitness		Number_of_fruits_in_the_main_inflorescence	Quantitative Trait Loci for Inflorescence Development in Arabidopsis thaliana
Chr1	488426	7978186	Fitness		Silique_number	Quantitative Trait Loci for Inflorescence Development in Arabidopsis thaliana
Chr1	490600	5309151	Flowering_time		Rosette_leaves_at_bolting	Quantitative Trait Loci for Inflorescence Development in Arabidopsis thaliana
Chr1	1488980	6380564	Plant_architecture		Early_flowers	Quantitative Trait Loci for Inflorescence Development in Arabidopsis thaliana
Chr1	3653387	5474569	Flowering_time		Bolting_time	Quantitative Trait Loci for Inflorescence Development in Arabidopsis thaliana
Chr1	25759022	30074956	Plant_architecture		Plant_height	Quantitative Trait Loci for Inflorescence Development in Arabidopsis thaliana
Chr1	26135226	30105237	Longevity		length_of_reproductive_phase_of_main_axis	Quantitative Trait Loci for Inflorescence Development in Arabidopsis thaliana
Chr2	11656890	12705875	Plant_architecture		Early_flowers	Quantitative Trait Loci for Inflorescence Development in Arabidopsis thaliana
Chr2	11753384	15904418	Fitness		Axillary_fruits	Quantitative Trait Loci for Inflorescence Development in Arabidopsis thaliana
Chr2	12686914	15725433	Fitness		Number_of_fruits_in_the_main_inflorescence	Quantitative Trait Loci for Inflorescence Development in Arabidopsis thaliana
Chr2	12705875	15814926	Fitness		Silique_number	Quantitative Trait Loci for Inflorescence Development in Arabidopsis thaliana
Chr2	14121728	15703060	Plant_architecture		Rosette_diameter	Quantitative Trait Loci for Inflorescence Development in Arabidopsis thaliana
Chr2	14909191	15422258	Plant_architecture		Plant_height	Quantitative Trait Loci for Inflorescence Development in Arabidopsis thaliana
Chr2	14948803	15792552	Plant_architecture		Early_flowers	Quantitative Trait Loci for Inflorescence Development in Arabidopsis thaliana
Chr3	290174	7981261	Fitness		Axillary_fruits	Quantitative Trait Loci for Inflorescence Development in Arabidopsis thaliana
Chr3	290174	7981261	Fitness		Silique_number	Quantitative Trait Loci for Inflorescence Development in Arabidopsis thaliana
Chr3	290174	1069053	Plant_architecture		Rosette_diameter	Quantitative Trait Loci for Inflorescence Development in Arabidopsis thaliana
Chr3	6594913	10199692	Plant_architecture		Plant_height	Quantitative Trait Loci for Inflorescence Development in Arabidopsis thaliana
Chr3	6618854	10065998	Plant_architecture		Rosette_diameter	Quantitative Trait Loci for Inflorescence Development in Arabidopsis thaliana
Chr3	8481544	9840916	Flowering_time		Rosette_leaves_at_bolting	Quantitative Trait Loci for Inflorescence Development in Arabidopsis thaliana
Chr3	10519268	15069995	Plant_architecture		Plant_height	Quantitative Trait Loci for Inflorescence Development in Arabidopsis thaliana
Chr3	14121574	17481649	Flowering_time		Rosette_leaves_at_bolting	Quantitative Trait Loci for Inflorescence Development in Arabidopsis thaliana
Chr3	17463272	23292074	Fitness		Axillary_fruits	Quantitative Trait Loci for Inflorescence Development in Arabidopsis thaliana
Chr3	17463272	23247339	Fitness		Silique_number	Quantitative Trait Loci for Inflorescence Development in Arabidopsis thaliana
Chr3	22467310	23291275	Plant_architecture		Rosette_diameter	Quantitative Trait Loci for Inflorescence Development in Arabidopsis thaliana
Chr4	389952	5221949	Plant_architecture		Plant_height	Quantitative Trait Loci for Inflorescence Development in Arabidopsis thaliana
Chr4	7011319	11337487	Plant_architecture		Rosette_diameter	Quantitative Trait Loci for Inflorescence Development in Arabidopsis thaliana
Chr5	911506	7563901	Plant_architecture		Rosette_diameter	Quantitative Trait Loci for Inflorescence Development in Arabidopsis thaliana
Chr5	2578828	8016440	Plant_architecture		Plant_height	Quantitative Trait Loci for Inflorescence Development in Arabidopsis thaliana
Chr5	3065141	7823668	Plant_architecture		Early_flowers	Quantitative Trait Loci for Inflorescence Development in Arabidopsis thaliana
Chr5	3795032	10759549	Fitness		Number_of_fruits_in_the_main_inflorescence	Quantitative Trait Loci for Inflorescence Development in Arabidopsis thaliana
Chr5	5801236	7715287	Flowering_time		Bolting_time	Quantitative Trait Loci for Inflorescence Development in Arabidopsis thaliana
Chr5	5887596	7801793	Flowering_time		Rosette_leaves_at_bolting	Quantitative Trait Loci for Inflorescence Development in Arabidopsis thaliana
Chr5	8896529	10178491	Fitness		Axillary_fruits	Quantitative Trait Loci for Inflorescence Development in Arabidopsis thaliana
Chr5	8896529	11267934	Fitness		Silique_number	Quantitative Trait Loci for Inflorescence Development in Arabidopsis thaliana
Chr5	9590276	11514034	Flowering_time		Rosette_leaves_at_bolting	Quantitative Trait Loci for Inflorescence Development in Arabidopsis thaliana
Chr5	9777369	13478836	Flowering_time		Bolting_time	Quantitative Trait Loci for Inflorescence Development in Arabidopsis thaliana
Chr5	17074095	19587741	Plant_architecture		Rosette_diameter	Quantitative Trait Loci for Inflorescence Development in Arabidopsis thaliana
Chr5	26178131	26370184	Flowering_time		Bolting_time	Quantitative Trait Loci for Inflorescence Development in Arabidopsis thaliana
Chr5	26247913	26361134	Flowering_time		Rosette_leaves_at_bolting	Quantitative Trait Loci for Inflorescence Development in Arabidopsis thaliana
Chr1	488426	8576003	Floral_morphology	FQTL_1	Petal_Length	Quantitative trait loci mapping of floral and leaf morphology traits in Arabidopsis thaliana: evidence for modular genetic architecture
Chr2	11231602	18582871	Leaf_morphology	LQTL_1	petiole_width	Quantitative trait loci mapping of floral and leaf morphology traits in Arabidopsis thaliana: evidence for modular genetic architecture
Chr2	12374162	17079385	Leaf_morphology		petiole_length	Quantitative trait loci mapping of floral and leaf morphology traits in Arabidopsis thaliana: evidence for modular genetic architecture
Chr2	12817341	15230774	Floral_morphology		sepal_width	Quantitative trait loci mapping of floral and leaf morphology traits in Arabidopsis thaliana: evidence for modular genetic architecture
Chr2	13367392	15584483	Floral_morphology		sepal_length	Quantitative trait loci mapping of floral and leaf morphology traits in Arabidopsis thaliana: evidence for modular genetic architecture
Chr2	13779919	16818912	Floral_morphology	FQTL_2	Petal_Length	Quantitative trait loci mapping of floral and leaf morphology traits in Arabidopsis thaliana: evidence for modular genetic architecture
Chr2	13779919	15584483	Floral_morphology		long_stamen_length	Quantitative trait loci mapping of floral and leaf morphology traits in Arabidopsis thaliana: evidence for modular genetic architecture
Chr2	14546042	15584483	Floral_morphology		Pistil_length	Quantitative trait loci mapping of floral and leaf morphology traits in Arabidopsis thaliana: evidence for modular genetic architecture
Chr2	15852960	19190724	Leaf_morphology		lamina_width	Quantitative trait loci mapping of floral and leaf morphology traits in Arabidopsis thaliana: evidence for modular genetic architecture
Chr2	18582871	19190724	Floral_morphology	FQTL_3	sepal_length	Quantitative trait loci mapping of floral and leaf morphology traits in Arabidopsis thaliana: evidence for modular genetic architecture
Chr2	19119570	19190724	Floral_morphology		Pistil_length	Quantitative trait loci mapping of floral and leaf morphology traits in Arabidopsis thaliana: evidence for modular genetic architecture
Chr3	23168255	23312045	Floral_morphology	FQTL_4	Petal_Length	Quantitative trait loci mapping of floral and leaf morphology traits in Arabidopsis thaliana: evidence for modular genetic architecture
Chr3	23168255	23312045	Floral_morphology		sepal_length	Quantitative trait loci mapping of floral and leaf morphology traits in Arabidopsis thaliana: evidence for modular genetic architecture
Chr3	23168255	23312045	Floral_morphology		long_stamen_length	Quantitative trait loci mapping of floral and leaf morphology traits in Arabidopsis thaliana: evidence for modular genetic architecture
Chr4	508324	5394598	Floral_morphology	FQTL_5	petal_width	Quantitative trait loci mapping of floral and leaf morphology traits in Arabidopsis thaliana: evidence for modular genetic architecture
Chr4	14165273	16982625	Floral_morphology	FQTL_6	Petal_Length	Quantitative trait loci mapping of floral and leaf morphology traits in Arabidopsis thaliana: evidence for modular genetic architecture
Chr4	18430602	18439311	Leaf_morphology	LQTL_2	petiole_width	Quantitative trait loci mapping of floral and leaf morphology traits in Arabidopsis thaliana: evidence for modular genetic architecture
Chr5	5795591	7823668	Floral_morphology		petal_width	Quantitative trait loci mapping of floral and leaf morphology traits in Arabidopsis thaliana: evidence for modular genetic architecture
Chr5	6656200	7823668	Floral_morphology	FQTL_7	Petal_Length	Quantitative trait loci mapping of floral and leaf morphology traits in Arabidopsis thaliana: evidence for modular genetic architecture
Chr5	20940485	26094673	Leaf_morphology	LQTL_3	lamina_width	Quantitative trait loci mapping of floral and leaf morphology traits in Arabidopsis thaliana: evidence for modular genetic architecture
Chr5	23596724	26157015	Floral_morphology	FQTL_8	sepal_width	Quantitative trait loci mapping of floral and leaf morphology traits in Arabidopsis thaliana: evidence for modular genetic architecture
Chr5	23596724	26114784	Leaf_morphology		lamina_area	Quantitative trait loci mapping of floral and leaf morphology traits in Arabidopsis thaliana: evidence for modular genetic architecture
Chr5	23596724	26114784	Leaf_morphology		lamina_perimeter	Quantitative trait loci mapping of floral and leaf morphology traits in Arabidopsis thaliana: evidence for modular genetic architecture
Chr5	24539130	26195224	Leaf_morphology		lamina_length	Quantitative trait loci mapping of floral and leaf morphology traits in Arabidopsis thaliana: evidence for modular genetic architecture
Chr1	488426	7996256	Mineral_processing	CVL44	Seed_mineral_concentration	Quantitative trait locus mapping for seed mineral concentrations in two Arabidopsis thaliana recombinant inbred populations
Chr1	30122262	30252223	Mineral_processing	CVL26	Seed_mineral_concentration	Quantitative trait locus mapping for seed mineral concentrations in two Arabidopsis thaliana recombinant inbred populations
Chr2	10386829	15450244	Mineral_processing	CVL55	Silique_hull_and_seed_hull_mineral_concentration	Quantitative trait locus mapping for seed mineral concentrations in two Arabidopsis thaliana recombinant inbred populations
Chr2	11209704	17324895	Mineral_processing	CVL45	Seed_mineral_concentration	Quantitative trait locus mapping for seed mineral concentrations in two Arabidopsis thaliana recombinant inbred populations
Chr2	19113245	19176493	Mineral_processing	CVL19	Seed_mineral_concentration	Quantitative trait locus mapping for seed mineral concentrations in two Arabidopsis thaliana recombinant inbred populations
Chr3	290174	8195591	Mineral_processing	CVL5	Seed_mineral_concentration	Quantitative trait locus mapping for seed mineral concentrations in two Arabidopsis thaliana recombinant inbred populations
Chr3	290174	5807962	Mineral_processing	CVL34	Seed_mineral_concentration	Quantitative trait locus mapping for seed mineral concentrations in two Arabidopsis thaliana recombinant inbred populations
Chr3	290174	5807962	Mineral_processing	CVL59	Silique_hull_and_seed_hull_mineral_concentration	Quantitative trait locus mapping for seed mineral concentrations in two Arabidopsis thaliana recombinant inbred populations
Chr5	18045558	18566092	Mineral_processing	CVL56	Silique_hull_and_seed_hull_mineral_concentration	Quantitative trait locus mapping for seed mineral concentrations in two Arabidopsis thaliana recombinant inbred populations
Chr1	8354061	10521076	Stress_response	SIAA2	Suc-induced_anthocyanin_accumulation	Sucrose-Specific Induction of Anthocyanin Biosynthesis in Arabidopsis Requires the MYB75/PAP1 Gene
Chr1	25121729	27535965	Stress_response	SIAA1	Suc-induced_anthocyanin_accumulation	Sucrose-Specific Induction of Anthocyanin Biosynthesis in Arabidopsis Requires the MYB75/PAP1 Gene
Chr1	30076776	30115764	Stress_response	SIAA4	Suc-induced_anthocyanin_accumulation	Sucrose-Specific Induction of Anthocyanin Biosynthesis in Arabidopsis Requires the MYB75/PAP1 Gene
Chr2	13060547	16456876	Stress_response	SIAA3	Suc-induced_anthocyanin_accumulation	Sucrose-Specific Induction of Anthocyanin Biosynthesis in Arabidopsis Requires the MYB75/PAP1 Gene
Chr1	488426	5127190	Shade_avoidance	VLF6	pgm_in_cotyledon	The Cape Verde Islands allele of cryptochrome 2 enhances cotyledon unfolding in the absence of blue light in Arabidopsis
Chr1	488426	10932501	Shade_avoidance	VLF6	pgm_in_cotyledon	The Cape Verde Islands allele of cryptochrome 2 enhances cotyledon unfolding in the absence of blue light in Arabidopsis
Chr1	17225650	29147976	Shade_avoidance	VLF3	Hypocotyl_length	The Cape Verde Islands allele of cryptochrome 2 enhances cotyledon unfolding in the absence of blue light in Arabidopsis
Chr1	27535965	30200239	Shade_avoidance	VLF7	pgm_in_cotyledon	The Cape Verde Islands allele of cryptochrome 2 enhances cotyledon unfolding in the absence of blue light in Arabidopsis
Chr1	29852183	30278215	Shade_avoidance	HYP1	Hypocotyl_length	The Cape Verde Islands allele of cryptochrome 2 enhances cotyledon unfolding in the absence of blue light in Arabidopsis
Chr2	11209704	18718989	Shade_avoidance	VLF1	pgm_in_cotyledon	The Cape Verde Islands allele of cryptochrome 2 enhances cotyledon unfolding in the absence of blue light in Arabidopsis
Chr2	11939939	16164591	Shade_avoidance	HYP2	Hypocotyl_length	The Cape Verde Islands allele of cryptochrome 2 enhances cotyledon unfolding in the absence of blue light in Arabidopsis
Chr3	9914314	16145188	Shade_avoidance	VLF4	Hypocotyl_length	The Cape Verde Islands allele of cryptochrome 2 enhances cotyledon unfolding in the absence of blue light in Arabidopsis
Chr5	839946	9516531	Shade_avoidance	VLF5	Hypocotyl_length	The Cape Verde Islands allele of cryptochrome 2 enhances cotyledon unfolding in the absence of blue light in Arabidopsis
Chr1	488426	10932501	Biochemical_products		Phytate_and_phosphate_in_seed_and_leaves	The genetics of phytate and phosphate accumulation in seeds and leaes of Arabidopsis thaliana. using natural variation
Chr1	29147976	30232729	Biochemical_products		Phytate_and_phosphate_in_seed_and_leaves	The genetics of phytate and phosphate accumulation in seeds and leaes of Arabidopsis thaliana. using natural variation
Chr2	17785736	19208117	Biochemical_products		Phytate_and_phosphate_in_seed_and_leaves	The genetics of phytate and phosphate accumulation in seeds and leaes of Arabidopsis thaliana. using natural variation
Chr3	290174	1812765	Biochemical_products		Phytate_and_phosphate_in_seed_and_leaves	The genetics of phytate and phosphate accumulation in seeds and leaes of Arabidopsis thaliana. using natural variation
Chr4	18439892	18528442	Biochemical_products		Phytate_and_phosphate_in_seed_and_leaves	The genetics of phytate and phosphate accumulation in seeds and leaes of Arabidopsis thaliana. using natural variation
Chr1	6254345	10521076	Shade_avoidance	EODRATIO4	Hypocotyl_length	The receptor-like kinase ERECTA contributes to the shade-avoidance syndrome in a background-dependent manner
Chr1	30109266	30128760	Shade_avoidance	EOD5	Hypocotyl_length	The receptor-like kinase ERECTA contributes to the shade-avoidance syndrome in a background-dependent manner
Chr2	4288764	7756493	Shade_avoidance	EODRATIO5	Hypocotyl_length	The receptor-like kinase ERECTA contributes to the shade-avoidance syndrome in a background-dependent manner
Chr2	11939939	15137367	Shade_avoidance	EOD6	Hypocotyl_length	The receptor-like kinase ERECTA contributes to the shade-avoidance syndrome in a background-dependent manner
Chr5	26271643	26412415	Shade_avoidance	WL7	Hypocotyl_length	The receptor-like kinase ERECTA contributes to the shade-avoidance syndrome in a background-dependent manner
Chr1	3819100	6759223	Root_traits		Root_length	Vacuolar invertase regulates elongation of Arabidopsis thaliana roots as revealed by QTL and mutant analysis
Chr1	3819100	8464436	Root_traits	Solubleinvertaseactivity	vacuolar_and_cell_wall_invertase_activity_in_whole-seedling_extracts	Vacuolar invertase regulates elongation of Arabidopsis thaliana roots as revealed by QTL and mutant analysis
Chr1	11115573	16127357	Root_traits	Cellwallinvertaseactivity	vacuolar_and_cell_wall_invertase_activity_in_whole-seedling_extracts	Vacuolar invertase regulates elongation of Arabidopsis thaliana roots as revealed by QTL and mutant analysis
Chr1	26287981	29852183	Root_traits		Hypocotyl_length	Vacuolar invertase regulates elongation of Arabidopsis thaliana roots as revealed by QTL and mutant analysis
Chr1	27535965	30109266	Root_traits	Solubleinvertaseactivity	vacuolar_and_cell_wall_invertase_activity_in_whole-seedling_extracts	Vacuolar invertase regulates elongation of Arabidopsis thaliana roots as revealed by QTL and mutant analysis
Chr1	30239227	30278215	Root_traits		Root_length	Vacuolar invertase regulates elongation of Arabidopsis thaliana roots as revealed by QTL and mutant analysis
Chr2	9856377	11939939	Root_traits	Cellwallinvertaseactivity	vacuolar_and_cell_wall_invertase_activity_in_whole-seedling_extracts	Vacuolar invertase regulates elongation of Arabidopsis thaliana roots as revealed by QTL and mutant analysis
Chr2	13060547	16164591	Root_traits		Hypocotyl_length	Vacuolar invertase regulates elongation of Arabidopsis thaliana roots as revealed by QTL and mutant analysis
Chr2	16164591	18718989	Root_traits	Cellwallinvertaseactivity	vacuolar_and_cell_wall_invertase_activity_in_whole-seedling_extracts	Vacuolar invertase regulates elongation of Arabidopsis thaliana roots as revealed by QTL and mutant analysis
Chr2	18718989	19208117	Root_traits		Hypocotyl_length	Vacuolar invertase regulates elongation of Arabidopsis thaliana roots as revealed by QTL and mutant analysis
Chr3	4264169	9247063	Root_traits		Hypocotyl_length	Vacuolar invertase regulates elongation of Arabidopsis thaliana roots as revealed by QTL and mutant analysis
Chr3	4264169	7244245	Root_traits	Cellwallinvertaseactivity	vacuolar_and_cell_wall_invertase_activity_in_whole-seedling_extracts	Vacuolar invertase regulates elongation of Arabidopsis thaliana roots as revealed by QTL and mutant analysis
Chr4	208650	1711249	Root_traits	Cellwallinvertaseactivity	vacuolar_and_cell_wall_invertase_activity_in_whole-seedling_extracts	Vacuolar invertase regulates elongation of Arabidopsis thaliana roots as revealed by QTL and mutant analysis
Chr4	7872242	10832731	Root_traits		Hypocotyl_length	Vacuolar invertase regulates elongation of Arabidopsis thaliana roots as revealed by QTL and mutant analysis
Chr4	7872242	10832731	Root_traits	Cellwallinvertaseactivity	vacuolar_and_cell_wall_invertase_activity_in_whole-seedling_extracts	Vacuolar invertase regulates elongation of Arabidopsis thaliana roots as revealed by QTL and mutant analysis
Chr4	11906910	18425376	Root_traits		Root_length	Vacuolar invertase regulates elongation of Arabidopsis thaliana roots as revealed by QTL and mutant analysis
Chr4	11906910	18416666	Root_traits	Cellwallinvertaseactivity	vacuolar_and_cell_wall_invertase_activity_in_whole-seedling_extracts	Vacuolar invertase regulates elongation of Arabidopsis thaliana roots as revealed by QTL and mutant analysis
Chr5	271377	2709848	Root_traits		Hypocotyl_length	Vacuolar invertase regulates elongation of Arabidopsis thaliana roots as revealed by QTL and mutant analysis
Chr5	271377	2709848	Root_traits	Solubleinvertaseactivity	vacuolar_and_cell_wall_invertase_activity_in_whole-seedling_extracts	Vacuolar invertase regulates elongation of Arabidopsis thaliana roots as revealed by QTL and mutant analysis
Chr5	5398383	8560581	Root_traits	Solubleinvertaseactivity	vacuolar_and_cell_wall_invertase_activity_in_whole-seedling_extracts	Vacuolar invertase regulates elongation of Arabidopsis thaliana roots as revealed by QTL and mutant analysis
Chr5	26070541	26512966	Root_traits		Hypocotyl_length	Vacuolar invertase regulates elongation of Arabidopsis thaliana roots as revealed by QTL and mutant analysis
Chr5	26171092	26512966	Root_traits	Solubleinvertaseactivity	vacuolar_and_cell_wall_invertase_activity_in_whole-seedling_extracts	Vacuolar invertase regulates elongation of Arabidopsis thaliana roots as revealed by QTL and mutant analysis
Chr5	26211313	26512966	Root_traits		Root_length	Vacuolar invertase regulates elongation of Arabidopsis thaliana roots as revealed by QTL and mutant analysis
