# Supplementary material for: Parallel reduction in flowering time from de novo mutations enable evolutionary rescue in colonizing lineages
Source: Nat Commun. 2022 Mar 18;13:1461. doi: 10.1038/s41467-022-28800-z (PMC8933414; doi:10.1038/s41467-022-28800-z)
Supplement: Supplementary file 9 — Supplementary Data 6 [file 41467_2022_28800_MOESM9_ESM.xlsx]

## Sheet: Supplementary Data 6
Supplementary Data 6 | Candidate variants from bulk segregant analysis
Chromosome	Position	AlternativeAllele	ReferenceAllele	PredictedImpact	AaChange	GeneName	GeneCode	GeneDescription	FreqFogo
5	2038224	CT	C	MODIFIER		AT5G06630	AT5G06630	proline-rich extensin-like family protein	0.945946
5	2062860	C	T	MODIFIER		AT5G06685	AT5G06685	pre-tRNA	1
5	2106847	C	CTTCTA	MODIFIER		AT5G06810	AT5G06810	Mitochondrial transcription termination factor family protein	1
5	2106850	CGAA	C	MODIFIER		AT5G06810	AT5G06810	Mitochondrial transcription termination factor family protein	0.947368
5	2106859	TCC	T	MODIFIER		AT5G06810	AT5G06810	Mitochondrial transcription termination factor family protein	0.947368
5	2191291	A	C	MODIFIER		ATL69	AT5G07040	RING/U-box superfamily protein	1
5	2258127	GTAAA	G	MODIFIER		ARR21	AT5G07210	response regulator 21	1
5	2317201	A	G	MODIFIER		AT5G07322	AT5G07322	other RNA	0.130769
5	2368579	A	AT	MODIFIER		MSRA3	AT5G07470	peptidemethionine sulfoxide reductase 3	0.505155
5	2368582	A	T	MODIFIER		MSRA3	AT5G07470	peptidemethionine sulfoxide reductase 3	0.945946
5	2380256	AGCAGGCGCAGCTCCAGCGGCAGGCGCAGCTCCAGCG	A	MODERATE	p.Ala202_Ala213del	GRP18	AT5G07520	glycine-rich protein 18	1
5	2394037	C	T	LOW	p.Ile741Ile	AT5G07570	AT5G07570	glycine/proline-rich protein	1
5	2422507	A	T	MODIFIER		FH15B	AT5G07650	Actin-binding FH2 protein	0.947368
5	2491323	CA	C	MODIFIER		AT5G07810	AT5G07810	SNF2 domain-containing protein / helicase domain-containing protein / HNH endonuclease domain-containing protein	0.947368
5	2500884	A	T	MODIFIER		AT5G07810	AT5G07810	SNF2 domain-containing protein / helicase domain-containing protein / HNH endonuclease domain-containing protein	1
5	2501748	T	A	MODIFIER		AT5G07810	AT5G07810	SNF2 domain-containing protein / helicase domain-containing protein / HNH endonuclease domain-containing protein	1
5	2508686	A	T	MODIFIER		CPuORF16	AT5G07842		0.130769
5	2545747	C	T	MODERATE	p.Val675Ile	AT5G07970	AT5G07970	dentin sialophosphoprotein-related	0.505155
5	2561806	T	A	MODERATE	p.Val216Glu	CYP75B1	AT5G07990	Cytochrome P450 superfamily protein	0.467391
5	2618129	T	A	MODIFIER		AtbZIP75	AT5G08141	basic leucine-zipper 75	0.985507
5	2640733	T	C	MODIFIER		AT5G08200	AT5G08200	peptidoglycan-binding LysM domain-containing protein	0.235772
5	2901768	C	A	MODIFIER		AT5G09340	AT5G09340	Ubiquitin family protein	0.0934579
5	2918171	T	A	MODERATE	p.Leu306Ile	POT7	AT5G09400	K+ uptake permease 7	1
5	3003587	AT	A	MODIFIER		CPuORF21	AT5G09672		0.141732
5	3027309	A	G	MODIFIER		HAM2	AT5G09740	histone acetyltransferase of the MYST family 2	0.173554
5	3099665	C	A	MODERATE	p.Val193Phe	ABCF2	AT5G09930	ABC transporter family protein	1
5	3135009	C	A	MODERATE	p.Ser436Arg	AT5G10020	AT5G10020	Leucine-rich receptor-like protein kinase family protein	0.0234375
5	3144170	A	G	MODIFIER		TGA4	AT5G10030	TGACG motif-binding factor 4	0.135135
5	3179333	T	A	HIGH	p.Arg3*	FLC	AT5G10140	K-box region and MADS-box transcription factor family protein	0.152174
5	3238331	AC	A	MODIFIER		HNL	AT5G10300	methyl esterase 5	0.134454
5	3273398	A	G	MODIFIER		HTR2	AT5G10390	Histone superfamily protein	0.102362
5	3275454	A	T	MODIFIER		HTR2	AT5G10400	Histone superfamily protein	0.140625
5	3275455	A	T	MODIFIER		HTR2	AT5G10400	Histone superfamily protein	0.0612245
