# Supplementary material for: Parallel reduction in flowering time from de novo mutations enable evolutionary rescue in colonizing lineages
Source: Nat Commun. 2022 Mar 18;13:1461. doi: 10.1038/s41467-022-28800-z (PMC8933414; doi:10.1038/s41467-022-28800-z)
Supplement: Supplementary file 11 — Source Data [file 41467_2022_28800_MOESM11_ESM.xlsx]

## Sheet: Fig.1a
Accessions used in this study, including the previously published Moroccan accessions and the newly collected Cape Verdeans.
Long	Lat	Pop	Island	Shape
-5.42698	35.4528	R_Zin	Mor	diamond
-5.02369	35.04256	R_Bab	Mor	diamond
-4.83141	34.99519	R_Bbe	Mor	diamond
-4.66611	34.96076	R_Ket	Mor	diamond
-4.10258	34.09166	NMA_Taz	Mor	diamond
-4.22245	34.05293	NMA_Tah	Mor	diamond
-4.0839	34.01934	NMA_Bba	Mor	diamond
-4.05153	33.9561	NMA_Meh	Mor	diamond
-4.02647	33.8723	NMA_Tiz	Mor	diamond
-5.17465	33.55006	SMA_Ifr	Mor	diamond
-5.17911	33.42357	SMA_Azr	Mor	diamond
-5.44856	32.97243	SMA_Agl	Mor	diamond
-5.51027	32.92735	SMA_Khe	Mor	diamond
-6.014969	32.53516	SMA_Elk	Mor	diamond
-6.275309	32.07853	SMA_Oua	Mor	diamond
-6.22955	32.04208	SMA_Til	Mor	diamond
-7.40644	31.47197	HA_Elh	Mor	diamond
-7.5262	31.41988	HA_Arb	Mor	diamond
-7.81285	31.2366	HA_Ait	Mor	diamond
-7.67361	31.22656	HA_Set	Mor	diamond
-24.344426	14.995723	F7	Fogo	triangle
-24.345154	14.995918	F7	Fogo	triangle
-24.344726	14.995839	F7	Fogo	triangle
-24.344921	14.998298	F5	Fogo	triangle
-24.345464	14.999426	F5B	Fogo	triangle
-24.346445	14.999722	F3	Fogo	triangle
-24.346504	14.999915	F3	Fogo	triangle
-24.346108	14.999817	F3	Fogo	triangle
-24.354798	15.004739	F2	Fogo	triangle
-24.357342	15.003857	F1	Fogo	triangle
-24.336713	14.923104	F10-19	Fogo	triangle
-24.336188	14.923685	F10-14	Fogo	triangle
-24.336299	14.923632	F10-18	Fogo	triangle
-24.336369	14.923299	F10-12	Fogo	triangle
-24.336246	14.923427	F10-11	Fogo	triangle
-24.336601	14.923114	F10	Fogo	triangle
-24.335782	14.923007	F10-13	Fogo	triangle
-24.33519	14.923753	F10-16	Fogo	triangle
-24.335388	14.923767	F10	Fogo	triangle
-24.335504	14.923797	F10	Fogo	triangle
-24.335401	14.923878	F10-17	Fogo	triangle
-24.335682	14.923749	F10-15	Fogo	triangle
-24.3912	15.007374	F12	Fogo	triangle
-24.391391	15.007035	F12	Fogo	triangle
-24.389709	15.006603	F13	Fogo	triangle
-24.39001	15.006935	F13	Fogo	triangle
-24.34792	14.996121	F4	Fogo	triangle
-24.349265	14.995873	F4B	Fogo	triangle
-24.349355	14.996024	F4B	Fogo	triangle
-24.355551	14.996357	F16	Fogo	triangle
-24.368405	14.992861	F16	Fogo	triangle
-24.365384	14.99354	F16	Fogo	triangle
-24.357353	14.995737	F16	Fogo	triangle
-24.355862	14.996368	F16	Fogo	triangle
-24.352847	14.996856	F16	Fogo	triangle
-24.344444	15.0025	F8	Fogo	triangle
-24.364444	15.0077778	F9	Fogo	triangle
-24.396944	15.0055556	F11	Fogo	triangle
-24.382837	15.014456	F15	Fogo	triangle
-25.040916	17.103658	S1	SA	circle
-25.028522	17.106326	S10	SA	circle
-25.027166	17.106096	S10	SA	circle
-25.027623	17.106277	S10	SA	circle
-25.028007	17.10631	S10	SA	circle
-25.02624	17.106848	S10	SA	circle
-25.024566	17.106623	S10	SA	circle
-25.023233	17.106685	S10	SA	circle
-25.023058	17.106707	S10	SA	circle
-25.022778	17.10682	S10	SA	circle
-25.025217	17.105562	S10	SA	circle
-25.027166	17.106096	S10	SA	circle
-25.024566	17.106623	S10	SA	circle
-25.076404	17.114951	S11	SA	circle
-25.077856	17.114273	S11	SA	circle
-25.077737	17.113896	S11	SA	circle
-25.077231	17.114777	S11	SA	circle
-25.0771	17.114556	S11	SA	circle
-25.085457	17.1104	S15	SA	circle
-25.081029	17.10832	S16	SA	circle
-25.079073	17.10684	S17	SA	circle
-25.080796	17.115385	S18	SA	circle
-25.061835	17.103641	S20	SA	circle
-25.077707	17.105516	S23	SA	circle
-25.076925	17.105766	S24	SA	circle
-25.075684	17.104806	S24	SA	circle
-25.082728	17.107313	S25	SA	circle
-25.025188	17.102631	S28	SA	circle
-25.020573	17.096058	S29	SA	circle
-25.01963	17.096138	S29	SA	circle
-25.020324	17.095911	S29	SA	circle
-25.064251	17.117924	S3	SA	circle
-25.076491	17.113315	S4	SA	circle
-25.076617	17.113145	S4-dwarf	SA	circle
-25.08812	17.105902	S5	SA	circle
-25.09004	17.10326	S7	SA	circle
-25.03204	17.10203	S8	SA	circle
-25.0308	17.10633	S9	SA	circle
-25.08173	17.10763	S25	SA	circle
-25.08092	17.11541	S18	SA	circle
-25.02241	17.10677	S10	SA	circle
-25.08158	17.11566	S19	SA	circle
-25.02426	17.10608	S21	SA	circle
-25.02743	17.10594	S21	SA	circle
-25.02795	17.09857	S27	SA	circle
-25.02275	17.10684	S10	SA	circle
-25.06094	17.11265	Cratera	SA	circle
							,

## Sheet: Fig. 1b
Matrix of pairwise differences used for the neighbour joining (NJ) tree. Column and row names represent sequencing IDs.
	4900	9937	5023	4884	4840	9909	4939	4857	5577	5253	6923	6966	6943	5279	4826	5726	9938	10002	7092	9941	9100	9707	9755	9661	9720	9095	9987	9079	9658	9714	9656	9981	9089	9700	9701	9723	9091	9648	9655	9111	7177	9780	428	7396	9687	9644	9684	9733	7067
4900	0	389.03	456.404	496.762	427.579	593.229	458.73	518.715	379.455	485.606	462.684	610.212	590.207	638.963	647.062	468.261	618.945	609.605	664.159	851.655	855.396	847.904	821.813	780.316	858.121	873.963	860.769	862.699	747.684	868.349	753.179	800.469	851.329	798.626	853.97	806.852	869.87	782.849	736.074	866.183	794.154	757.898	780.877	802.392	827.847	778.897	826.462	783.906	783.84
9937	389.03	0	551.657	569.375	539.47	587.16	372.734	509.701	316.875	478.704	457.234	595.351	584.963	630.315	656.331	344.068	616.615	611.801	649.291	845.873	850.145	843.997	820.721	780.072	853.164	872.101	855.926	858.011	745.13	865.721	753.397	800.212	849.171	796.279	852.041	803.266	868.111	781.368	734.476	861.97	791.98	760.012	779.051	800.085	827.636	774.424	826.198	781.853	781.38
5023	456.404	551.657	0	427.014	352.675	615.224	461.478	554.814	540.714	525.057	550.941	597.262	574.592	645.59	662.264	575.239	632.584	650.135	673.162	868.485	860.595	854.512	831.678	790.187	866.263	880.894	867.533	869.017	756.119	874.693	761.117	808.045	860.97	806.82	861.564	810.765	876.531	788.835	742.385	873.516	797.747	766.165	786.544	806.727	835.782	785.052	834.36	791.323	791.258
4884	496.762	569.375	427.014	0	348.412	591.078	582.582	536.045	576.469	502.827	564.593	583.521	587.743	640.937	648.171	553.773	609.944	631.048	649.767	858.246	851.8	848.25	825.788	781.261	859.619	871.775	860.179	861.508	748.11	868.257	753.709	800.592	849.91	797.341	855.976	804.887	867.581	783.359	734.533	865.944	791.678	756.336	778.561	802.777	829.519	776.999	828.081	782.442	783.733
4840	427.579	539.47	352.675	348.412	0	605.403	582.213	540.216	536.167	511.779	583.162	610.77	602.938	649.868	651.838	560.08	613.787	635.472	654.69	853.462	852.861	847.025	825.283	782.207	859.562	875.731	861.481	861.863	748.216	868.414	753.704	799.901	852.944	798.187	856.039	805.754	870.356	782.823	735.778	867.473	791.39	758.452	778.505	803.312	830.298	779.646	828.867	782.799	785.93
9909	593.229	587.16	615.224	591.078	605.403	0	575.324	510.202	581.548	450.608	521.858	455.021	623.592	654.111	673.314	520.001	634.799	633.827	676.906	865.03	863.97	858.003	833.185	792.607	870.05	886.114	868.757	872.333	760.216	877.151	766.336	814.397	862.081	809.39	868.127	817.395	878.147	796.17	748.172	874.015	805.053	772.9	793.272	813.703	848.433	793.643	847.028	798.286	796.762
4939	458.73	372.734	461.478	582.582	582.213	575.324	0	520.955	440.668	487.747	417.178	566.893	579.769	628.98	660.438	500.991	629.341	630.587	661.454	856.54	853.904	850.211	825.371	783.539	859.909	875.804	858.82	861.691	749.718	867.766	757.58	803.819	854.975	799.622	855.915	806.991	873.423	782.536	736.625	865.917	790.814	763.976	781.693	798.901	832.259	776.728	830.829	784.674	783.048
4857	518.715	509.701	554.814	536.045	540.216	510.202	520.955	0	532.578	314.566	507.682	570.311	568.064	573.91	594.683	497.087	583.994	546.413	606.406	804.887	807.949	802.077	775.781	731.583	814.441	833.609	814.562	817.484	695.237	823.973	703.188	753.598	809.448	752.468	810.739	759.391	826.301	733.407	683.23	820.551	743.663	709.597	732.196	755.916	787.505	729.389	785.989	737.181	735.443
5577	379.455	316.875	540.714	576.469	536.167	581.548	440.668	532.578	0	498.109	465.311	591.486	573.508	642.502	666.7	446.405	630.275	623.651	667.43	857.705	853.128	847.686	822.573	785.686	857.892	874.597	860.293	861.41	750.199	866.985	756.189	802.735	850.501	799.311	854.797	806.592	867.863	783.813	737.94	866.93	795.958	759.275	782.538	804.533	829.975	779.063	828.596	786.022	784.657
5253	485.606	478.704	525.057	502.827	511.779	450.608	487.747	314.566	498.109	0	459.338	541.075	541.387	567.269	587.779	443.793	564.378	531.019	593.927	797.063	799.295	790.377	764.465	719.067	803.535	823.636	801.389	807.639	681.408	811.595	690.764	741.696	797.83	740.264	799.067	746.065	815.761	722.013	669.62	811.305	731.402	697.075	718.505	744.132	777.173	716.689	775.64	723.036	721.45
6923	462.684	457.234	550.941	564.593	583.162	521.858	417.178	507.682	465.311	459.338	0	534.715	588.461	642.107	652.006	493.058	625.042	613.079	656.243	848.138	849.98	847.646	824.453	778.519	857.084	872.931	857.797	860.182	746.621	866.192	753.501	800.7	849.812	796.265	854.026	802.762	866.825	778.373	734.545	862.032	787.759	755.799	778.208	798.026	828.955	775.122	827.515	781.209	779.195
6966	610.212	595.351	597.262	583.521	610.77	455.021	566.893	570.311	591.486	541.075	534.715	0	617.52	664.803	685.726	574.181	630.457	669.142	688.309	877.724	869.954	863.373	840.713	799.618	874.749	889.14	872.439	877.265	765.869	882.865	772.869	819.612	869.554	814.336	870.387	822.146	884.807	801.969	754.362	879.22	808.575	776.412	796.883	817.726	850.892	797.589	849.543	802.275	799.62
6943	590.207	584.963	574.592	587.743	602.938	623.592	579.769	568.064	573.508	541.387	588.461	617.52	0	658.38	682.248	594.762	653.929	654.566	693.584	863.659	865.106	860.021	835.727	796.245	872.934	888.743	870.675	873.188	762.006	883.853	768.629	813.347	867.894	816.067	869.078	818.014	882.175	799.168	749.465	877.987	805.782	775.439	796.01	815.714	846.063	794.471	844.651	801.267	798.174
5279	638.963	630.315	645.59	640.937	649.868	654.111	628.98	573.91	642.502	567.269	642.107	664.803	658.38	0	678.286	632.009	674.691	651.443	691.978	875.784	874.692	876.88	850.912	806.404	885.09	898.515	885.969	887.849	777.02	890.444	787.689	829.616	878.341	827.428	879.395	833.413	896.263	810.558	764.292	889.44	822.178	790.441	808.236	826.35	861.488	805.05	860.097	813.32	811.556
4826	647.062	656.331	662.264	648.171	651.838	673.314	660.438	594.683	666.7	587.779	652.006	685.726	682.248	678.286	0	650.979	681.042	634.593	699.419	870.554	879.229	874.644	847.135	813.195	884.166	900.897	884.82	886.545	779.441	893.218	786.492	829.312	878.122	829.589	881.993	833.313	895.063	812.603	769.144	893.685	820.643	791.842	809.452	830.506	858.067	808.777	856.672	813.519	812.523
5726	468.261	344.068	575.239	553.773	560.08	520.001	500.991	497.087	446.405	443.793	493.058	574.181	594.762	632.009	650.979	0	625.152	614.765	656.065	845.099	842.242	836.068	810.702	769.017	845.565	865.065	846.613	850.679	733.398	855.479	741.914	788.518	840.765	787.385	843.743	794.451	857.048	769.743	723.321	852.39	780.029	749.963	766.805	792.575	818.92	765.933	817.467	774.241	772.135
9938	618.945	616.615	632.584	609.944	613.787	634.799	629.341	583.994	630.275	564.378	625.042	630.457	653.929	674.691	681.042	625.152	0	664.871	681.553	876.463	873.111	871.524	846.348	807.758	881.176	895.199	882.059	883.754	773.94	891.018	779.782	825.199	876.243	823.192	878.692	828.77	893.897	810.232	763.664	889.367	815.901	787.202	805.833	828.094	855.941	801.544	854.55	808.738	807.795
10002	609.605	611.801	650.135	631.048	635.472	633.827	630.587	546.413	623.651	531.019	613.079	669.142	654.566	651.443	634.593	614.765	664.871	0	668.415	850.727	864.755	860.743	834.431	790.695	868.504	888.276	868.504	873.245	758.161	877.967	766.921	810.983	862.694	811.429	867.473	815.886	884.2	794.187	751.576	876.898	805.703	773.862	795.77	814.34	845.355	790.357	843.943	799.094	796.678
7092	664.159	649.291	673.162	649.767	654.69	676.906	661.454	606.406	667.43	593.927	656.243	688.309	693.584	691.978	699.419	656.065	681.553	668.415	0	875.206	889.117	883.141	859.46	824.447	892.61	910.243	891.663	898.498	790.713	899.82	797.145	840.218	888.667	834.854	889.564	846.194	905.861	825.402	779.346	901.999	828.74	798.904	819.545	841.991	867.735	812.409	866.354	820.745	821.17
9941	851.655	845.873	868.485	858.246	853.462	865.03	856.54	804.887	857.705	797.063	848.138	877.724	863.659	875.784	870.554	845.099	876.463	850.727	875.206	0	1036.9	1032.93	1012.25	983.77	1042.19	1054.48	1039.74	1043.01	954.532	1048.75	960.381	997.038	1037.19	991.879	1039.03	996.863	1051.98	982.837	946.33	1046.68	988.864	955.748	979.795	995.573	1019.61	974.587	1018.43	981.977	982.038
9100	855.396	850.145	860.595	851.8	852.861	863.97	853.904	807.949	853.128	799.295	849.98	869.954	865.106	874.692	879.229	842.242	873.111	864.755	889.117	1036.9	0	973.174	954.445	920.673	984.496	904.435	983.677	882.708	890.528	989.663	898.935	941.332	884.195	939.722	988.933	940.307	913.961	923.198	882.92	828.581	942.782	915.325	931.471	946.285	969.861	925	968.628	931.975	933.787
9707	847.904	843.997	854.512	848.25	847.025	858.003	850.211	802.077	847.686	790.377	847.646	863.373	860.021	876.88	874.644	836.068	871.524	860.743	883.141	1032.93	973.174	0	946.206	924.598	976.612	997.315	969.733	987.413	894.093	981.145	890.286	939.579	977.438	923.221	970.307	920.882	991.349	928.103	884.64	981.476	932.055	909.339	923.202	934.055	964.541	920.128	963.301	923.374	920.876
9755	821.813	820.721	831.678	825.788	825.283	833.185	825.371	775.781	822.573	764.465	824.453	840.713	835.727	850.912	847.135	810.702	846.348	834.431	859.46	1012.25	954.445	946.206	0	902.107	956.217	981.109	956.823	963.053	873.247	961.048	874.2	922.862	960.37	898.207	939.889	901.329	974.852	904.147	864.066	971.807	902.898	883.182	892.101	907.874	937.29	888.711	936.008	890.547	900.259
9661	780.316	780.072	790.187	781.261	782.207	792.607	783.539	731.583	785.686	719.067	778.519	799.618	796.245	806.404	813.195	769.017	807.758	790.695	824.447	983.77	920.673	924.598	902.107	0	929.525	942.675	934.514	933.41	787.103	938.945	827.784	837.957	922.842	884.097	935.053	885.909	942.017	818.63	776.941	936.412	880.386	854.015	868.826	888.082	915.993	865.933	914.638	874.804	871.994
9720	858.121	853.164	866.263	859.619	859.562	870.05	859.909	814.441	857.892	803.535	857.084	874.749	872.934	885.09	884.166	845.565	881.176	868.504	892.61	1042.19	984.496	976.612	956.217	929.525	0	1001.93	980.933	993.796	904.278	964.978	901.799	947.271	984.715	936.236	971.838	938.777	999.688	936.096	897.556	994.284	935.969	924.173	928.546	947.03	968.946	925.402	967.718	931.898	932.1
9095	873.963	872.101	880.894	871.775	875.731	886.114	875.804	833.609	874.597	823.636	872.931	889.14	888.743	898.515	900.897	865.065	895.199	888.276	910.243	1054.48	904.435	997.315	981.109	942.675	1001.93	0	1009.38	822.842	911.343	1008.93	921.434	954.42	822.686	960.728	1004.95	964.663	798.196	946.973	907.536	926.207	963.351	937.605	952.601	966.824	988.363	951.159	987.158	955.307	952.61
9987	860.769	855.926	867.533	860.179	861.481	868.757	858.82	814.562	860.293	801.389	857.797	872.439	870.675	885.969	884.82	846.613	882.059	868.504	891.663	1039.74	983.677	969.733	956.823	934.514	980.933	1009.38	0	994.972	901.447	985.735	906.998	948.526	987.866	933.026	980.174	934.681	1003.44	931.842	895.427	994.5	937.725	922.302	929.73	948.628	973.547	925.697	972.313	930.766	934.136
9079	862.699	858.011	869.017	861.508	861.863	872.333	861.691	817.484	861.41	807.639	860.182	877.265	873.188	887.849	886.545	850.679	883.754	873.245	898.498	1043.01	882.708	987.413	963.053	933.41	993.796	822.842	994.972	0	897.486	997.114	904.684	948.18	820.024	941.554	992.891	949.703	829.316	936.331	894.785	900.231	948.529	923.66	938.662	954.363	975.929	937.668	974.703	939.534	941.173
9658	747.684	745.13	756.119	748.11	748.216	760.216	749.718	695.237	750.199	681.408	746.621	765.869	762.006	777.02	779.441	733.398	773.94	758.161	790.713	954.532	890.528	894.093	873.247	787.103	904.278	911.343	901.447	897.486	0	911.254	796.413	793.801	890.946	850.885	902.828	851.15	907.271	784.634	689.869	899.183	846.827	821.486	837.228	858.239	886.966	834.636	885.617	839.567	840.563
9714	868.349	865.721	874.693	868.257	868.414	877.151	867.766	823.973	866.985	811.595	866.192	882.865	883.853	890.444	893.218	855.479	891.018	877.967	899.82	1048.75	989.663	981.145	961.048	938.945	964.978	1008.93	985.735	997.114	911.254	0	908.797	957.296	992.864	945.206	969.558	952.427	1006.42	941.342	903.039	995.327	946.707	927.599	938.258	955.055	976.709	934.124	975.482	942.196	942.419
9656	753.179	753.397	761.117	753.709	753.704	766.336	757.58	703.188	756.189	690.764	753.501	772.869	768.629	787.689	786.492	741.914	779.782	766.921	797.145	960.381	898.935	890.286	874.2	827.784	901.799	921.434	906.998	904.684	796.413	908.797	0	845.671	897.827	852.905	902.512	858.956	917.32	831.051	784.041	911.654	855.474	828.933	845.366	861.573	891.059	838.739	889.722	844.801	848.046
9981	800.469	800.212	808.045	800.592	799.901	814.397	803.819	753.598	802.735	741.696	800.7	819.612	813.347	829.616	829.312	788.518	825.199	810.983	840.218	997.038	941.332	939.579	922.862	837.957	947.271	954.42	948.526	948.18	793.801	957.296	845.671	0	942.131	902.058	952.211	903.431	955.408	837.428	779.566	948.284	896.817	874.316	890.567	904.765	934.545	883.851	933.225	891.735	889.658
9089	851.329	849.171	860.97	849.91	852.944	862.081	854.975	809.448	850.501	797.83	849.812	869.554	867.894	878.341	878.122	840.765	876.243	862.694	888.667	1037.19	884.195	977.438	960.37	922.842	984.715	822.686	987.866	820.024	890.946	992.864	897.827	942.131	0	939.281	986.43	943.066	810.74	923.92	888.659	904.595	944.478	914.983	933.989	951.082	971.852	930.565	970.624	933.414	933.372
9700	798.626	796.279	806.82	797.341	798.187	809.39	799.622	752.468	799.311	740.264	796.265	814.336	816.067	827.428	829.589	787.385	823.192	811.429	834.854	991.879	939.722	923.221	898.207	884.097	936.236	960.728	933.026	941.554	850.885	945.206	852.905	902.058	939.281	0	931.168	874.202	954.074	883.949	841.768	949.476	883.341	861.123	871.458	897.136	918.671	866.527	917.373	874.098	879.745
9701	853.97	852.041	861.564	855.976	856.039	868.127	855.915	810.739	854.797	799.067	854.026	870.387	869.078	879.395	881.993	843.743	878.692	867.473	889.564	1039.03	988.933	970.307	939.889	935.053	971.838	1004.95	980.174	992.891	902.828	969.558	902.512	952.211	986.43	931.168	0	929.848	999.155	935.935	896.987	993.581	926.2	912.677	916.093	928.25	959.135	916.267	957.888	914.947	921.715
9723	806.852	803.266	810.765	804.887	805.754	817.395	806.991	759.391	806.592	746.065	802.762	822.146	818.014	833.413	833.313	794.451	828.77	815.886	846.194	996.863	940.307	920.882	901.329	885.909	938.777	964.663	934.681	949.703	851.15	952.427	858.956	903.431	943.066	874.202	929.848	0	960.021	882.676	843.039	948.751	889.283	873.288	879.562	894.824	926.357	876.396	925.065	876.489	878.505
9091	869.87	868.111	876.531	867.581	870.356	878.147	873.423	826.301	867.863	815.761	866.825	884.807	882.175	896.263	895.063	857.048	893.897	884.2	905.861	1051.98	913.961	991.349	974.852	942.017	999.688	798.196	1003.44	829.316	907.271	1006.42	917.32	955.408	810.74	954.074	999.155	960.021	0	941.994	901.796	924.84	957.662	932.023	947.956	967.397	986.117	946.745	984.908	951.221	951.736
9648	782.849	781.368	788.835	783.359	782.823	796.17	782.536	733.407	783.813	722.013	778.373	801.969	799.168	810.558	812.603	769.743	810.232	794.187	825.402	982.837	923.198	928.103	904.147	818.63	936.096	946.973	931.842	936.331	784.634	941.342	831.051	837.428	923.92	883.949	935.935	882.676	941.994	0	769.24	933.911	880.076	857.441	870.119	889.886	916.146	864.066	914.794	872.028	871.844
9655	736.074	734.476	742.385	734.533	735.778	748.172	736.625	683.23	737.94	669.62	734.545	754.362	749.465	764.292	769.144	723.321	763.664	751.576	779.346	946.33	882.92	884.64	864.066	776.941	897.556	907.536	895.427	894.785	689.869	903.039	784.041	779.566	888.659	841.768	896.987	843.039	901.796	769.24	0	892.924	841.339	812.268	830.889	851.378	880.36	824.444	879.002	831.487	833.645
9111	866.183	861.97	873.516	865.944	867.473	874.015	865.917	820.551	866.93	811.305	862.032	879.22	877.987	889.44	893.685	852.39	889.367	876.898	901.999	1046.68	828.581	981.476	971.807	936.412	994.284	926.207	994.5	900.231	899.183	995.327	911.654	948.284	904.595	949.476	993.581	948.751	924.84	933.911	892.924	0	950.857	926.484	940.701	956.421	980.702	935.492	979.485	940.364	945.546
7177	794.154	791.98	797.747	791.678	791.39	805.053	790.814	743.663	795.958	731.402	787.759	808.575	805.782	822.178	820.643	780.029	815.901	805.703	828.74	988.864	942.782	932.055	902.898	880.386	935.969	963.351	937.725	948.529	846.827	946.707	855.474	896.817	944.478	883.341	926.2	889.283	957.662	880.076	841.339	950.857	0	823.668	807.102	849.421	891.508	841.23	890.163	828.475	818.304
9780	757.898	760.012	766.165	756.336	758.452	772.9	763.976	709.597	759.275	697.075	755.799	776.412	775.439	790.441	791.842	749.963	787.202	773.862	798.904	955.748	915.325	909.339	883.182	854.015	924.173	937.605	922.302	923.66	821.486	927.599	828.933	874.316	914.983	861.123	912.677	873.288	932.023	857.441	812.268	926.484	823.668	0	826.275	849.178	888.587	832.872	887.243	832.929	818.189
428	780.877	779.051	786.544	778.561	778.505	793.272	781.693	732.196	782.538	718.505	778.208	796.883	796.01	808.236	809.452	766.805	805.833	795.77	819.545	979.795	931.471	923.202	892.101	868.826	928.546	952.601	929.73	938.662	837.228	938.258	845.366	890.567	933.989	871.458	916.093	879.562	947.956	870.119	830.889	940.701	807.102	826.275	0	837.56	881.923	826.477	880.564	802.978	818.77
7396	802.392	800.085	806.727	802.777	803.312	813.703	798.901	755.916	804.533	744.132	798.026	817.726	815.714	826.35	830.506	792.575	828.094	814.34	841.991	995.573	946.285	934.055	907.874	888.082	947.03	966.824	948.628	954.363	858.239	955.055	861.573	904.765	951.082	897.136	928.25	894.824	967.397	889.886	851.378	956.421	849.421	849.178	837.56	0	909.144	857.021	907.826	845.009	817.826
9687	827.847	827.636	835.782	829.519	830.298	848.433	832.259	787.505	829.975	777.173	828.955	850.892	846.063	861.488	858.067	818.92	855.941	845.355	867.735	1019.61	969.861	964.541	937.29	915.993	968.946	988.363	973.547	975.929	886.966	976.709	891.059	934.545	971.852	918.671	959.135	926.357	986.117	916.146	880.36	980.702	891.508	888.587	881.923	909.144	0	895.896	53.9916	892.669	889.672
9644	778.897	774.424	785.052	776.999	779.646	793.643	776.728	729.389	779.063	716.689	775.122	797.589	794.471	805.05	808.777	765.933	801.544	790.357	812.409	974.587	925	920.128	888.711	865.933	925.402	951.159	925.697	937.668	834.636	934.124	838.739	883.851	930.565	866.527	916.267	876.396	946.745	864.066	824.444	935.492	841.23	832.872	826.477	857.021	895.896	0	894.561	827.203	841.548
9684	826.462	826.198	834.36	828.081	828.867	847.028	830.829	785.989	828.596	775.64	827.515	849.543	844.651	860.097	856.672	817.467	854.55	843.943	866.354	1018.43	968.628	963.301	936.008	914.638	967.718	987.158	972.313	974.703	885.617	975.482	889.722	933.225	970.624	917.373	957.888	925.065	984.908	914.794	879.002	979.485	890.163	887.243	880.564	907.826	53.9916	894.561	0	891.324	888.321
9733	783.906	781.853	791.323	782.442	782.799	798.286	784.674	737.181	786.022	723.036	781.209	802.275	801.267	813.32	813.519	774.241	808.738	799.094	820.745	981.977	931.975	923.374	890.547	874.804	931.898	955.307	930.766	939.534	839.567	942.196	844.801	891.735	933.414	874.098	914.947	876.489	951.221	872.028	831.487	940.364	828.475	832.929	802.978	845.009	892.669	827.203	891.324	0	835.389
7067	783.84	781.38	791.258	783.733	785.93	796.762	783.048	735.443	784.657	721.45	779.195	799.62	798.174	811.556	812.523	772.135	807.795	796.678	821.17	982.038	933.787	920.876	900.259	871.994	932.1	952.61	934.136	941.173	840.563	942.419	848.046	889.658	933.372	879.745	921.715	878.505	951.736	871.844	833.645	945.546	818.304	818.189	818.77	817.826	889.672	841.548	888.321	835.389	0
9777	762.155	759.525	768.272	759.81	761.168	769.168	758.801	709.707	765.317	696.521	757.984	776.753	775.062	790.105	790.194	748.08	786.175	776.545	798.838	965.696	917.816	912.975	885.456	859.222	915.004	940.977	920.372	924.9	822.142	927.981	830.42	875.557	921.457	865.101	912.364	866.305	934.608	856.991	812.411	927.47	824.193	793.258	824.488	838.978	890.613	828.689	889.273	834.003	820.397
9914	795.449	792.97	802.769	795.343	797.524	808.17	794.662	747.786	796.195	734.033	790.862	810.993	809.582	822.771	823.691	783.901	818.964	808.189	832.246	991.345	943.527	930.829	910.402	882.472	941.867	962.195	943.995	950.822	851.354	952.086	858.779	899.995	943.132	890.059	931.607	888.87	961.274	882.291	844.47	955.145	829.5	829.341	829.918	829.086	899.951	852.378	898.617	846.311	135.937
9776	764.297	760.237	772.21	767.079	765.42	777.701	764.966	718.833	763.252	705.765	761.844	782.925	781.195	795.658	799.688	747.904	794.091	781.062	805.817	969.751	919.487	915.821	888.612	859.039	924.052	943.429	927.158	930.623	824.689	932.979	834.689	878.148	924.535	869.16	916.458	878.329	938.047	861.373	819.883	933.899	821.487	741.899	830.984	848.535	889.9	838.877	888.549	839.295	830.235
7207	776.083	773.331	782.914	774.82	774.506	789.952	777.008	727.961	777.074	716.524	775.689	793.282	790.033	804.822	805.992	765.501	799.546	788.626	815.419	972.928	925.052	911.06	888.101	866.065	920.822	947.292	926.723	935.731	832.591	933.098	838.693	882.123	929.753	870.593	912.119	872.947	942	865.215	825.678	931.269	805.75	818.206	793.223	826.596	888.839	823.51	887.494	812.884	808.262
7333	851.564	852.079	855.714	849.892	851.996	862.311	852.997	809.375	854.335	797.144	850.212	863.754	864.244	879.52	880.489	842.333	876.282	866.436	882.288	1034.35	991.434	978.275	956.631	938.688	985.926	1009.07	989.456	998.81	903.613	998.596	909.312	954.162	990.334	933.714	978.532	939.694	1004.98	937.404	898.765	999.094	905.824	897.362	901.078	919.674	879.436	914.78	878.071	908.632	884.035
9732	795.805	793.711	800.701	793.116	794.73	809.836	795.073	749.634	796.66	735.822	792.29	812.355	811.672	822.771	824.402	784.485	819.661	809.304	834.216	991.091	943.977	926.269	898.837	884.163	942.641	963.418	940.356	952.589	852.183	952.625	855.753	899.239	945.389	882.867	928.072	887.818	960.66	883.761	841.762	947.553	850.999	840.952	823.533	857.671	903.912	833.622	902.593	710.323	851.99
9787	777.883	777.475	786.437	777.113	776.98	789.742	781.101	729.075	780.324	717.226	775.274	793.464	791.438	810.286	807.162	764.217	801.77	789.029	809.87	973.435	933.028	921.85	898.358	868.241	927.283	954.622	930.621	941.704	838.449	940.345	843.535	889.904	932.045	877.327	924.551	882.647	947.543	868.911	828.787	944.248	830.373	792.675	840.164	863.447	898.095	849.817	896.765	846.199	829.154
9735	790.817	789.014	797.522	790.166	790.272	804.468	792.122	743.134	792.66	728.635	789.136	807.414	807.448	820.681	818.675	779.654	812.116	802.097	825.774	986.563	939.281	926.764	901.227	881.234	934.6	959.288	934.287	949.781	849.425	947.607	852.905	898.228	941.674	875.413	924.33	886.233	955.119	881.935	840.704	947.449	834.492	838.634	812.686	846.231	899.429	831.016	898.147	759.983	838.88
9915	787.478	785.947	792.633	786.021	785.924	800.554	786.222	739.687	789.484	725.528	783.33	803.994	801.331	814.214	814.264	776.906	811.15	796.647	825.089	981.446	937.527	928.108	897.244	874.829	933.835	958.558	935.335	945.102	844.902	943.841	847.567	893.64	938.741	874.732	923.884	883.668	953.12	875.215	835.835	946.736	802.082	826.547	794.934	825.214	892.219	833.207	890.881	822.994	808.024
5837	759.355	756.513	768.457	761.13	759.948	772.794	760.782	710.843	759.601	695.212	758.495	776.186	777.536	789.083	793.362	744.928	783.222	772.967	801.109	962.743	914.57	902.193	876.459	852.335	912.284	934.944	908.071	921.596	819.424	923.419	822.118	869.397	913.274	848.196	899.159	861.503	928.079	851.891	809.462	921.76	785.682	812.87	751.237	828.15	874.028	807.924	872.663	795.375	813.61
7411	764.005	760.927	771.678	764.073	763.89	778.423	765.971	713.638	765.512	701.395	762.996	779.686	782.749	796.654	799.311	751.73	790.155	778.872	804.072	969.1	924.405	914.35	886.221	860.325	924.662	946.58	921.894	933.825	830.188	933.936	833.995	876.948	927.312	872.524	915.304	872.501	939.795	861.266	823.117	933.433	827.877	793.064	827.727	853.212	891.455	835.167	890.114	831.408	822.101
763	862.741	861.722	869.809	861.647	862.334	873.171	865.671	820.016	863.963	807.8	862.291	878.008	876.684	892.836	890.953	851.456	885.859	876.442	895.89	1044.81	995.341	973.58	952.115	943.318	987.924	1015.9	987.174	1005.22	913.256	1001.32	912.781	961.368	1000.82	939.561	968.625	920.997	1008.46	947.456	904.063	1004.33	932.083	922.501	921.881	920.099	958.538	926.672	957.285	917.612	924.712
10011	837.042	837.907	842.87	836.508	837.229	849.851	839.828	792.996	839.464	781.988	838.148	852.551	849.515	866.218	868.642	827.066	861.352	853.386	876.094	1025.67	970.301	952.313	930.021	922.299	970.162	991.009	966.719	977.589	889.44	977.137	889.775	939.603	973.308	921.105	938.863	894.907	984.441	923.666	880.326	982.477	913.045	902.612	900.186	889.8	943.599	906.095	942.292	893.293	900.321
7183	894.564	893.204	900.522	893.265	895.393	898.274	895.666	851.597	896.119	841.429	892.19	901.723	904.861	920.787	921.947	883.859	912.772	905.821	927.897	1071.85	1027.15	1001.56	978.496	974.255	1018.86	1043.5	1017.49	1030.91	944.459	1021.01	939.197	986.624	1024.5	970.887	996.013	949.245	1036.82	974.893	933.523	1028.07	961.184	953.484	947.825	945.602	988.1	955.722	986.876	948.208	949.86
9638	819.643	819.391	826.726	819.1	820.792	831.984	822.078	775.803	822.911	763.306	820.771	834.341	834.564	849.541	852.046	809.689	844.835	835.446	859.076	1009.18	960.138	936.799	914.844	906.24	951.835	984.815	955.647	970.047	872.35	963.786	868.114	923.846	965.945	903.933	930.108	886.184	977.991	907.758	863.493	966.442	893.881	881.987	882.435	877.464	923.195	886.873	921.906	879.449	887.104
9959	887.847	888.835	894.514	886.752	888.718	898.848	890.532	847.101	891.013	835.646	887.725	902.499	898.65	918.272	919.717	878.88	912.86	902.633	922.058	1068.09	1020.31	996.891	972.232	969.273	1011.33	1039.84	1011.09	1028.41	939.428	1022.93	936.712	984.864	1024.9	961.54	983.301	946.357	1035.87	967.162	930.321	1026.75	951.136	945.01	941.678	926.013	980.645	948.577	979.419	936.04	943.552
9625	820.433	819.777	828.409	819.382	821.814	831.481	824.291	774.418	823.23	762.305	821.896	836.518	836.419	850.53	850.435	810.6	845.301	835.917	857.864	1011.99	964.825	935.732	913.521	907.389	953.456	984.498	952.556	968.385	873.627	964.235	872.7	923.391	967	902.384	923.908	879.519	977.875	908.765	865.936	974.144	891.668	880.892	878.484	867.854	920.641	887.188	919.343	876.718	885.688
9632	820.604	819.406	827.142	819.489	821.926	831.287	821.289	776.918	822.705	765.008	819.422	835.748	835.582	851.2	853.146	809.758	845.625	836.666	859.042	1011.25	962.186	936.871	919.949	906.943	952.792	986.238	953.579	968.496	873.599	963.571	870.307	926.153	965.997	903.44	934.402	889.012	977.925	906.78	862.694	967.731	896.468	882.8	884.804	887.339	921.162	888.446	919.864	882.468	889.067
6929	816.874	815.142	822.518	813.864	814.912	826.091	818.139	770.013	819.005	758.011	815.102	831.342	830.117	846.969	848.442	803.517	839.91	831.104	851.809	1007.61	956.984	932.053	910.799	900.395	951.212	978.881	951.165	965.723	867.646	961.139	865.93	918.242	962.029	897.428	925.865	871.184	971.924	904.118	857.016	966.103	889.48	879.795	872.493	865.065	922.048	882.399	920.747	875.671	880.953
766	827.021	824.979	833.406	824.976	827.188	838.284	828.572	781.636	828.272	769.716	825.794	842.664	838.528	858.38	857.239	815.153	849.351	840.218	864.009	1016.33	965.758	940.089	919.895	909.733	958.01	987.418	959.456	975.443	878.312	971.629	874.644	927.541	970.872	907.647	936.736	881.897	980.565	912.613	868.965	974.099	898.499	888.647	885.397	872.054	930.006	894.275	928.714	883.785	887.975
9627	827.901	825.163	833.053	825.088	827.239	839.034	828.306	783.112	828.323	771.899	826.472	840.168	839.918	855.585	857.813	815.329	852.833	842.989	862.781	1019.01	964.828	936.888	915.658	913.419	956.799	986.617	958.019	973.603	880.149	967.72	878.201	929.101	969.988	907.227	924.877	880.675	980.1	911.332	870.161	974.787	894.969	888.848	886.099	876.348	924.07	891.87	922.774	880.722	889.009
9128	1026.84	1026.86	1031.46	1026.13	1027.35	1036.47	1029.08	990.704	1028.67	981.986	1026.86	1039.23	1036.85	1050.75	1051.76	1018.4	1046.18	1039.84	1059.31	1185.44	1136.37	1122.38	1102.58	1096.78	1137.09	1154.82	1135.47	1144.06	1070.86	1142.53	1068.56	1110.74	1140.04	1095.35	1111.93	1076.13	1151.09	1097.78	1062.52	1146.34	1088.36	1079.26	1077.58	1069.74	1116.18	1083.03	1115.07	1074.48	1077.78
7323	832.724	832.041	838.173	830.081	831.279	846.079	833.711	790.432	834.719	778.013	832.827	849.413	846.476	861.404	863.691	821.152	857.393	849	871.584	1022.66	969.907	944.406	922.522	918.32	962.455	989.797	960.112	977.496	886.889	972.056	883.691	932.81	974.259	915.331	933.379	896.28	985.518	916.992	875.096	979.353	903.777	895.562	887.892	872.955	934.008	898.707	932.769	879.838	889.95
9619	806.933	807.485	813.467	805.685	807.798	818.049	809.721	761.077	811.025	749.159	807.181	822.872	821.671	838.692	840.002	797.286	833.453	823.243	846.975	1001.61	951.048	926.648	906.301	894.523	942.236	974.209	949.291	958.401	860.068	953.857	855.572	912.873	953.183	893.203	918.245	872.3	966.542	895.695	851.648	957.314	885.508	872.381	872.987	872.471	911.214	879.107	909.905	869.768	877.832
10008	914.269	914.18	920.371	912.22	914.51	923.081	917.019	871.438	915.911	861.828	912.389	926.887	925.382	940.648	937.584	903.742	937.023	927.31	947.368	1087.41	1032.68	1020.43	998.585	990.203	1038.15	1038.59	1035.24	1029.73	957.656	1048.08	961.284	1003.76	1025.62	987.35	1015.45	972.719	1037.33	991.133	949.865	1042.44	984.941	972.121	966.896	962.468	1012.38	976.662	1011.19	969.987	974.343
9612	833.35	830.767	840.684	830.633	833.499	844.566	834.631	789.015	835.048	777.916	833.56	848.435	844.102	862.004	863.95	820.445	857.229	847.717	869.949	1021.49	969.397	944.09	921.532	916.297	966.074	991.318	963.528	974.474	885.837	971.774	881.749	932.717	973.399	911.29	936.03	894.268	982.975	916.153	872.994	974.236	907.709	888.386	886.284	876.556	930.714	896.742	929.473	885.956	892.224
9745	822.111	821.971	828.818	819.881	822.374	831.873	825.079	774.218	823.894	763.432	819.914	835.93	834.451	851.404	847.973	810.406	847.15	836.646	858.89	1011.44	951.994	938.202	914.756	905.62	957.89	958.092	954.835	948.642	870.005	968.545	874	920.664	944.248	902.551	933.237	886.439	956.786	906.744	861.361	962.588	899.842	885.832	880.324	875.216	929.839	890.891	928.551	883.725	888.465
9639	815.572	815.123	821.039	814.713	815.347	826.44	816.923	769.712	817.972	758.03	814.262	830.097	826.764	843.816	846.456	804.675	841.266	829.891	852.703	1005.91	957.223	927.751	911.677	898.773	946.474	978.602	951.268	964.482	868.718	957.328	862.677	918.683	959.327	896.962	926.486	879.359	972.511	902.232	859.195	964.776	891.76	876.487	872.857	871.402	921.159	881.165	919.863	874.454	880.144
15560	869.307	867.849	877.691	874.089	873.052	881.182	869.96	830.958	869.111	817.773	868.87	884.688	882.508	899.021	901.548	859.755	891.415	885.707	907.522	1054.95	1001.29	976.924	962.168	951.034	996.2	1024.03	996.964	1013.59	923.105	1004.24	918.793	967.996	1006.2	949.858	975.79	933.169	1016.86	950.94	913.372	1010.2	942.233	930.335	927.219	914.432	971.478	936.564	970.284	924.483	930.418
6938	815.775	813.961	822.853	815.462	815.903	827.425	816.848	769.425	816.281	757.13	815.246	832.423	827.097	844.119	843.135	803.739	838.351	831.138	854.615	1007.78	957.32	938.422	915.196	900.983	953.536	979.935	952.009	964.724	869.852	959.928	869.166	917.136	960.925	895.879	925.255	892.971	973.271	900.687	862.584	967.074	862.141	868.97	860.274	832.325	913.801	874.436	912.483	864.167	786.565
9621	796.788	796.506	803.104	795.218	797.646	808.826	798.601	750.527	799.126	738.316	796.944	812.182	809.474	826.82	828.775	786.553	821.466	813.172	837.461	993.454	940.365	915.768	895.183	885.173	934.074	965.383	939.088	948.834	849.39	942.599	842.973	903.58	944.518	883.078	911.823	864.894	956.919	886.09	841.104	947.603	875.505	861.526	864.012	858.543	902.139	866.754	900.814	861.016	867.396
6202	781.002	780.471	787.779	779.193	780.652	792.518	782.154	732.178	784.872	720.615	779.151	796.215	797.561	805.068	813.943	769.683	800.764	794.55	817.125	977.799	939.059	926.719	902.578	876.814	937.621	957.608	939.093	944.651	843.257	944.422	849.015	897.23	938.677	877.147	929.486	887.916	951.976	876.996	836.91	946.641	855.103	851.298	844.916	865.177	897.904	851.443	896.615	852.406	856.372
6194	786.248	785.269	792.077	784.202	787.574	799.169	786.525	741.868	792.289	729.398	785.531	802.718	800.453	809.408	817.512	774.577	808.907	801.02	820.305	981.531	940.035	929.977	908.509	882.391	942.696	956.275	944.516	946.999	850.157	948.984	855.452	898.829	939.83	888.787	931.534	892.579	954.148	883.147	839.331	949.871	858.845	854.481	861.194	873.465	906.331	859.534	905.015	861.654	859.476
6038	764.562	761.675	775.964	768.255	767.784	782.183	766.256	717.333	769.122	704.99	767.767	783.774	783.502	793.389	801.474	752.779	788.364	781.605	801.283	964.654	929.965	921.082	896.916	870.05	932.419	949.854	928.619	937.073	839.043	941.016	838.38	887.113	930.608	877.316	921.356	880.539	948.284	872.602	826.342	938.8	858.596	835.93	844.877	866.587	898.198	848.833	896.87	844.994	854.541
6074	782.156	778.557	789.695	782.14	783.279	797.918	777.143	737.153	783.591	726.136	778.179	799.442	795.09	811.332	815.092	773.251	807.491	796.271	815.286	978.329	941.965	930.142	907.197	880.012	945.707	962.578	946.632	950.385	850.419	949.88	854.474	900.646	944.662	890.818	932.092	896.466	960.589	883.051	842.671	952.345	872.345	851.758	862.617	884.056	908.192	867.349	906.869	859.988	871.069
6092	775.779	771.978	783.177	775.672	774.325	793.033	774.384	731.138	776.745	718.278	776.88	795.182	793.19	803.211	810.198	768.774	799.846	794.183	810.665	972.866	938.389	928.973	902.323	876.257	937.05	956.119	937.315	942.456	844.091	946.841	849.533	893.857	936.811	876.385	930.741	886.361	951.437	874.887	832.295	949.983	853.804	842.007	839.126	864.425	897.535	850.112	896.157	844.162	848.968
6041	765.812	765.092	774.022	767.281	767.804	777.104	768.201	718.807	765.575	705.658	765.931	779.827	783.133	798.749	797.31	751.595	791.457	784.289	803.189	970.049	924.851	912.231	894.655	865.147	925.795	949.484	922.005	933.353	835.814	932.84	835.671	881.074	923.594	870.095	919.041	873.201	941.044	865.578	825.227	935.136	847.473	829.465	830.752	856.069	893.824	842.892	892.492	835.635	842.09
9409	764.86	763.673	771.564	763.621	766.3	777.71	765.849	719.306	765.136	706.904	764.211	778.413	779.312	794.708	795.885	752.18	791.904	782.271	806.946	968.833	920.726	914.487	888.299	861.408	924.193	943.883	927.763	930.017	832.925	932.64	834.128	879.358	921.088	865.478	916.514	871.823	942.086	862.617	822.867	932.079	847.69	831.093	827.417	853.703	885.342	839.258	884.038	831.741	843.654
6022	766.316	763.644	770.557	764.976	766.782	782.011	765.518	719.722	768.038	709.642	766.47	787.801	782.02	795.451	798.545	751.767	795.13	779.232	803.895	965.718	922.786	913.261	888.291	861.97	921.898	944.561	925.125	933.355	830.078	934.975	834.273	881.634	922.956	867.416	913.899	871.503	940.818	861.658	821.964	934.651	843.976	840.517	827.126	849.037	887.488	845.893	886.139	838.313	845.633
5832	775.118	776.207	775.126	774.882	771.683	787.469	775.685	730.47	775.144	718.462	773.321	785.766	791.483	799.878	804.371	762.715	794.023	795.049	804.396	973.358	938.861	928.11	903.63	880.315	942.089	954.432	941.56	947.806	849.25	946.963	850.513	894.791	940.05	889.382	928.379	890.352	954.516	878.654	838.457	948.998	875.634	850.521	858.494	877.311	896.418	864.461	895.087	863.747	863.267
1066	768.32	769.753	777.696	768.017	767.564	785.522	774.803	722.16	772.985	708.666	769.851	787.808	784.109	797.045	798.621	759.274	785.098	784.486	807.055	968.552	929.188	919.005	893.001	868.793	934.985	948.9	931.318	937.809	834.813	938.199	842.021	886.165	931.348	873.304	921.62	882.45	943.472	868.122	825.851	939.638	845.464	828.319	831.875	853.803	894.158	843.596	892.822	836.881	842.289
6131	759.827	760.747	764.992	759.341	761.04	778.818	761.934	715.321	762.066	704.321	758.358	772.496	775.296	789.989	796.019	749.208	786.036	779.106	797.2	964.861	922.978	914.949	891.742	860.497	927.208	945.225	922.775	928.797	826.497	935.039	833.133	877.34	920.972	869.904	917.243	877.695	941.968	861.815	819.703	932.746	843.33	831.234	839.574	861.249	886.325	842.434	884.975	843.032	840.85
6023	744.036	741.392	750.532	747.573	747.659	761.444	744.422	698.773	746.811	686.49	742.515	757.921	759.766	771.735	780.424	731.289	768.474	762.773	782.695	953.319	912.312	903.232	879.345	847.177	916.966	933.618	915.465	921.766	814.781	927.438	821.439	865.936	914.54	860.035	904.526	864.416	928.053	846.96	804.855	920.622	835.911	820.085	832.684	850.024	881.665	835.234	880.305	833.813	832.616
6284	763.23	765.539	772.602	766.925	767.709	782.091	766.868	716.712	771.178	704.913	762.729	787.593	781.827	796.735	797.09	756.435	784.988	782.24	804.106	964.373	928.55	919.541	892.31	867.376	931.503	950.437	929.483	935.965	834.713	937.887	838.127	885.23	929.372	873.379	920.808	882.679	944.834	867.548	824.919	940.095	855.838	832.087	839.293	864.855	894.509	849.244	893.176	844.823	852.775
8240	784.918	785.954	793.03	786.269	790.792	806.296	785.703	741.629	789.213	730.299	782.266	805.606	800.677	819.145	818.95	776.546	806.623	805.172	828.079	983.148	943.684	933.486	910.228	880.341	946.868	963.315	942.296	947.581	849.751	950.617	858.426	902.911	943.382	890.61	935.956	896.799	958.423	879.62	839.03	953.714	861.277	851.305	852.632	872.838	907.361	861.015	906.04	856.862	861.749
6021	763.641	761.007	767.473	761.487	763.779	779.295	763.156	716.606	765.934	706.172	764.354	785.368	778.703	793.199	797.282	748.797	792.469	777.64	801.298	964.423	920.246	911.245	886.146	858.801	920.062	942.492	924.116	931.049	827.601	932.98	831.095	879.47	921.247	863.948	911.424	868.545	939.178	858.665	819.921	930.844	842.144	836.442	826.91	848.912	884.383	843.148	883.035	836.016	842.91
8426	754.154	752.205	763.33	756.586	757.009	768.648	756.343	701.953	756.248	690.398	752.143	772.827	768.266	783.702	783.686	739.792	778.263	770.081	790.996	955.267	916.073	904.616	881.755	852.931	917.704	934.715	915.838	919.253	823.39	925.768	826.599	872.745	916.677	863.154	911.278	864.051	931.529	853.662	811.939	924.391	832.402	821.223	824.387	849.265	879.674	830.122	878.31	824.037	837.694
6136	757.655	752.901	761.898	756.37	756.882	771.777	754.521	708.672	757.529	698.306	753.022	767.44	772.824	782.028	786.763	745.005	773.767	770.031	785.407	962.345	920.326	910.314	888.264	854.911	921.806	938.953	919.142	928.773	823.727	930.594	829.726	872.473	921.926	866.624	910.651	871.573	935.275	854.508	814.936	928.448	843.608	829.519	842.259	862.436	884.632	842.334	883.28	839.626	841.055
6115	781.357	785.118	789.4	785.444	786.094	802.522	785.481	737.848	785.706	725.067	780.258	805.427	801.605	815.174	815.854	771.245	810.273	800.729	822.534	984.237	937.413	929.245	910.371	878.759	943.268	959.364	936.705	946.849	850.033	951.391	853.428	898.453	937.052	884.222	932.772	894.828	953.525	880.358	842.058	951.166	859.372	848.552	846.359	864.643	899.01	855.199	897.685	849.428	853.491
9057	766.717	766.623	778.131	768.728	768.496	781.139	771.869	714.607	771.798	701.895	767.333	787.261	785.767	796.294	796.873	755.812	787.72	785.325	807.273	967.079	929.016	917.786	896.639	867.885	932.124	951.568	931.698	942.439	836.748	941.8	843.477	887.998	932.545	875.333	922.004	881.531	948.231	868.538	827.337	941.106	853.696	834.034	843.468	859.456	889.252	843.973	887.906	846.384	842.612
997	769.455	767.253	774.124	764.401	767.347	785.766	770.979	719.409	770.855	709.271	769.77	785.872	782.357	794.771	797.049	759.456	787.086	789.051	804.697	965.967	930.856	922.554	897.07	872.324	930.989	950.74	927.63	941.105	834.436	942.168	841.027	886.222	930.886	873.854	924.609	884.044	948.895	868.474	828.891	944.036	858.973	834.814	850.183	866.44	898.251	848.786	896.913	852.906	852.249
6235	810.608	806.013	819.191	811.751	813.578	830.053	809.417	770.878	811.65	760.007	812.385	828.938	829.979	837.85	846.157	802.549	832.435	830.954	846.472	1005.18	969.833	957.869	935.493	912.578	970.237	984.121	969.929	975.305	882.188	974.703	881.393	929.641	968.275	915.837	955.332	917.051	981.779	912.004	871.887	976.958	901.471	886.725	887.983	903.791	920.527	893.286	919.225	897.7	888.125
6013	833.011	830.106	842.912	836.45	835.607	848.317	832.902	790.111	837.792	779.997	835.21	850.22	847.373	857.675	864.698	824.768	851.11	852.716	862.232	1020.86	984.97	970.252	950.361	930.293	983.17	1000.34	983.995	989.871	897.512	987.346	897.567	946.464	982.929	931.935	968.692	929.427	995.22	928.932	888.667	992.487	913.898	901.908	901.041	917.828	934.472	906.003	933.189	915.249	909.32
6244	825.347	820.426	832.64	823.892	826.292	842.913	824.376	782.629	826.315	772.804	823.874	843.989	841.493	851.633	855.055	816.641	842.818	841.146	855.457	1017.54	978.775	967.607	946.178	921.979	979.36	993.134	979.73	985.537	893.545	984.168	893.113	940.786	973.267	927.853	967.194	924.38	989.751	923.072	884.596	986.618	911.25	898.933	897.47	915.479	924.395	905.342	923.103	908.924	900.849
9427	821.461	817.367	828.474	824.973	824.147	835.395	821.193	780.689	822.6	768.554	824.796	837.662	838.312	843.858	851.297	811.109	841.336	844.812	852.178	1011.75	976.6	965.893	944.931	922.68	975.265	992.118	976.674	983.445	888.14	979.792	887.243	937.324	973.65	928.203	967.151	926.558	990.125	920.821	879.822	982.395	911.631	891.032	899.399	912.943	933.744	904.965	932.466	905.501	901.048
6069	832.468	828.092	840.003	836.052	836.464	847.499	828.253	789.428	834.865	779.636	833.871	851.217	844.175	852.903	860.379	825.452	849.563	849.682	858.495	1021.18	987.045	975.05	954.152	930.335	985.134	999.314	986.162	991.033	900.887	990.227	899.492	947.962	981.721	935.863	970.867	931.665	994.948	929.918	889.988	993.003	915.13	903.955	905.988	919.565	939.773	911.035	938.5	910.855	906.27
1552	836.172	836.35	842.185	833.851	834.55	848.176	837.623	793.584	840.498	783.012	834.822	851.391	851.741	860.404	864.839	831.043	852.832	852.056	866.103	1021.6	988.986	975.956	952.469	932.576	987.1	1002.88	983.28	993.646	902.542	991.333	903.165	950.055	984.047	936.835	971.536	938.869	998.356	933.671	892.423	995.266	920.582	905.396	910.752	920.283	941.503	913.505	940.232	913.245	909.075
6900	834.194	829.65	843.805	834.169	836.029	848.175	834.908	794.86	839.603	784.524	833.979	849.287	847.946	865.104	860.777	822.554	856.316	848.55	866.481	1021.4	986.324	976.35	949.508	930.582	982.283	1001.23	981.144	989.195	896.944	986.083	898.94	942.534	980.548	936.48	970.651	932.55	994.562	927.781	890.778	993.92	915.716	903.237	903.699	924.257	940.663	910.244	939.39	913.804	910.546
6901	818.144	813.516	827.942	818.131	820.009	832.435	818.874	778.05	823.681	767.488	817.931	833.548	832.193	849.655	845.265	806.278	840.694	832.821	851.122	1008.46	972.835	962.61	935.467	916.2	968.767	987.917	967.585	975.725	881.951	972.521	884.107	928.306	966.972	922.247	956.933	918.249	981.174	913.436	875.807	980.479	901.156	888.453	888.952	909.827	926.474	895.586	925.181	899.161	895.892
6016	840.808	836.915	848.895	842.467	843.452	857.54	841.038	800.959	843.508	790.234	843.699	860.101	855.551	863.999	872.236	832.979	859.331	856.942	872.906	1030.29	989.52	978.825	954.94	934.448	987.991	1005.65	989.551	996.231	904.501	992.483	904.316	949.579	987.171	939.559	972.854	932.99	999.094	934.491	895.545	997.87	923.833	910.527	912.948	926.251	945.44	919.046	944.173	916.019	917.487
6071	821.52	818.48	824.613	818.353	819.399	836.601	819.85	776.927	824.54	767.249	819.177	835.372	836.133	847.494	850.401	811.796	836.318	836.297	851.957	1009.81	976.493	961.864	940.163	917.574	968.919	992.359	974.54	980.881	886.685	978.768	887.307	933.932	971.379	920.563	960.768	923.945	985.997	916.762	878.863	981.036	902.296	894.422	891.139	906.842	918.356	894.443	917.051	902.951	894.929
5856	840.969	840.369	847.029	842.891	842.879	854.961	841.243	801.63	845.73	792.069	844.506	855.772	857.879	864.112	868.035	836.848	858.377	861.851	870.087	1028.43	996.546	985.985	961.14	939.457	990.163	1009.22	993.306	999.721	908.932	998.815	907.681	955.918	991.485	946.14	982.332	946.547	1004.9	939.247	898.823	1000.63	928.85	914.625	921.807	931.812	946.383	921.388	945.117	925.877	922.182
6166	825.929	818.815	831.617	821.175	822.808	837.754	823.658	778.841	825.863	770.195	824.706	840.947	836.744	851.713	855.093	813.019	841.393	839.36	856.078	1010.18	977.233	966.603	943.544	920.303	973.212	992.876	973.541	982.988	889.764	981.11	888.901	937.072	972.092	927.228	962.777	926.685	987.354	920.585	883.422	984.735	909.768	895.862	897.538	912.311	936.639	902.409	935.361	907.774	895.282
6030	860.65	856.427	866.647	860.996	863.401	871.785	859.136	819.684	861.265	809.299	858.815	870.799	871.141	887.154	886.895	850.295	875.691	876.811	892.147	1045.43	1003.93	993.996	973.038	950.607	1003.26	1019.74	1003.96	1011.78	920.689	1008.88	921.652	965.688	1000.24	957.024	992.415	957.849	1016.32	951.184	914.357	1014.21	941.704	928.014	928.589	946.953	960.374	936.028	959.125	939.492	929.878
6216	825.632	822.87	834.26	827.414	828.766	841.797	824.483	784.168	827.982	772.163	828.384	844.587	839.213	845.39	856.349	820.414	841.451	842.863	855.704	1015.73	979.464	964.838	941.493	923.155	979.352	990.917	976.424	980.485	889.957	981.664	889.501	937.376	974.65	924.863	956.486	925.798	988.06	919.087	881.065	984.395	908.672	896.002	897.532	910.307	934.337	902.036	933.052	903.296	902.675
9433	836.804	832.38	843.579	839.423	839.822	850.785	832.656	792.249	838.501	782.734	838.645	853.879	846.654	856.603	862.597	828.929	851.613	851.874	860.807	1022.99	989.825	977.32	955.221	931.648	987.979	1002.41	988.182	995.401	903.628	993.354	901.548	949.638	983.658	938.185	973.673	935.529	997.91	932.208	893.45	996.58	917.69	906.768	909.897	923.455	942.323	913.595	941.052	914.5	909.727
6153	826.877	820.502	832.47	822.532	823.625	839.009	825.406	779.794	826.119	771.564	825.467	839.269	837.705	853.325	856.28	813.682	840.988	841.181	858.618	1010.95	977.761	968.212	943.296	921.593	974.729	993.217	973.234	983.962	891.349	980.401	891.511	937.259	974.602	928.046	964.701	928.754	986.514	921.448	885.124	985.534	910.848	899.377	897.142	913.504	936.402	904.245	935.123	908.971	896.534
6070	817.613	813.32	820.103	814.515	815.628	832.978	816.466	773.251	818.982	763.111	814.515	831.089	829.909	842.675	846.056	805.965	833.325	831.692	847.74	1006.63	971.603	958.181	934.816	913.4	964.706	987.822	971.123	976.353	881.932	973.972	883.26	930.151	968.193	915.691	956.43	918.525	982.672	911.155	872.454	978.652	898.462	888.051	886.676	900.686	913.745	891.959	912.433	899.805	890.085
9386	823.568	825.056	837.59	833.063	833.039	837.906	826.609	786.436	828.679	774.185	828.248	842.755	841.922	854.994	853.281	818.368	845.297	847.788	861.585	1018.13	981.688	970.371	945.474	926.31	976.88	995.488	979.804	986.279	890.372	985.369	892.634	938.83	976.576	926.466	964.388	929.678	990.139	923.63	884.503	983.68	910.69	899.149	901.225	921.048	935.933	907.202	934.653	907.963	903.896
6241	842.07	837.96	846.439	838.737	840.505	857.782	841.165	800.941	844.284	791.334	840.511	857.817	854.714	868.601	872.544	831.306	860.535	857.957	874.293	1028.31	994.152	982.207	959.611	938.031	992.843	1007.84	992.876	998.542	908.83	998.524	906.302	954.879	990.949	941.919	978.465	942.446	1003.44	937.471	898.234	999.931	923.378	913.531	914.75	927.542	940.246	919.438	938.968	920.726	915.63
6240	816.578	811.224	820.424	813.752	815.57	831.444	814.35	774.568	816.913	763.814	813.155	831.891	827.659	840.472	846.366	804.151	833.838	831.899	848.553	1006.46	969.725	959.842	935.027	914.142	969.264	985.921	970.804	974.682	883.887	973.4	882.187	931.12	966.815	916.227	955.134	918.647	980.751	912.56	872.088	976.803	900.05	887.25	889.142	901.659	917.101	894.448	915.793	898.518	889.405
7416	705.518	708.039	720.796	707.494	709.117	725.224	712.821	654.769	709.413	639.483	706.634	731.859	720.463	739.661	744.672	696.805	734.05	728.787	750.488	920.855	889.427	882.337	858.995	822.152	894.436	909.975	893.236	892.425	793.052	899.895	796.802	842.141	885.633	836.74	885.542	843.044	903.811	823.736	780.286	898.951	825.72	796.954	814.766	833.467	865.75	814.01	864.368	816.839	818.715
7162	756.673	751.095	762.997	753.244	753.969	766.442	752.846	704.503	754.26	695.012	751.973	768.755	769.774	787.812	787.476	742.322	780.755	771.307	785.397	958.008	921.27	913.495	888.394	862.16	924.748	943.387	926.909	928.802	827.263	931.085	837.012	880.219	922.109	866.871	913.352	869.046	937.724	863.166	822.015	930.491	854.529	831.485	841.631	862.095	887.88	841.808	886.535	845.665	846.039
7036	743.882	740.727	749.793	741.779	741.73	759.312	742.95	692.048	746.872	679.611	738.772	765.688	759.51	773.482	771.917	731.467	770.177	761.714	781.613	950.973	908.049	900.053	876.17	844.293	908.894	930.492	907.568	915.099	812.134	921.24	817.684	864.823	909.77	853.574	902.588	854.811	926.165	843.422	803.515	919.345	835.489	804.543	820.405	836.319	878.996	826.934	877.641	831.362	821.918
531	652.266	639.511	658.998	652.24	651.568	670.33	648.019	594.828	653.253	579.226	649.069	673.366	669.58	682.508	688.737	629.83	688.243	670.739	703.507	882.654	848.08	839.282	815.302	777.291	847.273	872.241	848.559	855.625	741.766	859.883	749.66	797.931	847.366	790.358	844.664	794.516	867.679	776.204	732.666	857.745	781.703	750.825	767.717	792.275	823.665	767.961	822.214	773.539	770.302
8246	700.936	694.843	708.982	701.527	699.246	718.391	699.891	646.519	705.254	632.019	699.45	722.208	717.807	727.984	735.3	686.881	729.74	713.334	741.679	919.091	879.167	872.888	843.965	812.59	882.479	901.738	882.621	886.805	780.107	892.921	787.092	832.087	882.079	823.341	872.596	827.71	898.077	815.15	770.802	893.249	817.156	789.728	804.688	828.186	851.565	802.624	850.16	806.867	808.165
5800	736.459	735.65	745.095	736.551	738.929	750.078	736.646	681.362	740.076	669.113	731.68	755.01	755.702	765.719	768.698	723.436	770.756	752.789	777.97	944.482	904.977	895.681	868.851	840.899	906.086	930.394	902.024	915.156	808.709	916.905	810.056	858.334	904.903	847.366	895.992	856.894	922.497	839.673	796.395	914.742	828.806	799.462	823.156	843.536	876.969	820.534	875.611	821.46	826.9
6806	651.672	638.908	658.402	651.651	650.967	669.755	647.417	594.244	652.651	578.625	648.471	672.783	669.008	681.945	688.234	629.216	687.618	670.16	703.065	882.219	847.627	838.872	814.882	776.795	846.864	871.845	848.108	855.228	741.3	859.484	749.043	797.499	846.964	789.871	844.212	794.04	867.282	775.76	732.146	857.345	781.213	750.361	767.265	791.795	823.297	767.518	821.845	773.043	769.861
6268	820.287	816.97	828.499	824.413	823.894	837.137	820.539	777.939	822.416	766.972	817.85	840.605	839.119	847.092	847.811	812.61	842.7	833.672	853.116	1009.76	973.294	960.919	942.944	917.832	972.907	991.176	974.479	982.557	891.809	976.912	891.73	938.603	975.06	926.106	964.939	929.103	988.662	918.168	880.69	982.011	908.417	894.943	893.015	912.617	938.388	902.559	937.115	905.422	898.899
2370	651.554	638.783	658.289	651.531	650.849	669.635	647.294	594.114	652.535	578.489	648.342	672.667	668.891	681.825	688.121	629.083	687.506	670.044	702.95	882.131	847.533	838.788	814.783	776.691	846.771	871.761	848.017	855.14	741.195	859.392	748.941	797.399	846.874	789.774	844.12	793.938	867.197	775.661	732.041	857.252	781.111	750.262	767.163	791.697	823.209	767.414	821.757	772.944	769.756
8037	651.556	638.783	658.291	651.533	650.855	669.631	647.297	594.113	652.533	578.489	648.346	672.665	668.887	681.83	688.122	629.087	687.517	670.044	702.952	882.132	847.532	838.779	814.782	776.69	846.768	871.761	848.015	855.141	741.192	859.388	748.941	797.396	846.873	789.773	844.118	793.941	867.194	775.658	732.036	857.25	781.117	750.265	767.163	791.699	823.206	767.415	821.754	772.942	769.76
1739	651.911	639.155	658.643	651.88	651.209	669.982	647.645	594.503	652.899	578.893	648.694	673.009	669.245	682.162	688.455	629.464	687.837	670.395	703.283	882.399	847.813	839.092	815.08	777.003	847.06	872.034	848.301	855.414	741.521	859.676	749.256	797.699	847.153	790.08	844.406	794.237	867.472	775.968	732.359	857.53	781.419	750.578	767.478	791.99	823.501	767.72	822.049	773.25	770.069
8464	651.592	638.816	658.331	651.562	650.891	669.662	647.329	594.154	652.577	578.534	648.375	672.702	668.921	681.851	688.15	629.12	687.551	670.081	702.983	882.159	847.56	838.814	814.806	776.716	846.796	871.792	848.042	855.166	741.225	859.411	748.969	797.423	846.899	789.803	844.144	793.963	867.224	775.688	732.065	857.273	781.142	750.299	767.193	791.722	823.234	767.439	821.782	772.971	769.782
728	651.922	639.154	658.661	651.898	651.224	669.99	647.668	594.528	652.912	578.917	648.71	673.033	669.248	682.172	688.473	629.459	687.873	670.417	703.303	882.409	847.825	839.078	815.077	777.002	847.057	872.044	848.304	855.422	741.524	859.668	749.262	797.698	847.157	790.084	844.407	794.237	867.478	775.975	732.364	857.531	781.426	750.592	767.484	791.999	823.503	767.723	822.052	773.255	770.069
2412	651.487	638.71	658.223	651.463	650.783	669.567	647.221	594.038	652.469	578.412	648.27	672.599	668.828	681.757	688.056	629.011	687.444	669.977	702.888	882.085	847.483	838.741	814.732	776.634	846.723	871.715	847.969	855.092	741.138	859.342	748.888	797.348	846.826	789.723	844.073	793.887	867.151	775.606	731.984	857.204	781.058	750.206	767.107	791.645	823.157	767.359	821.705	772.89	769.703
6252	818.134	814.887	825.175	822.874	822.695	835.815	815.652	777.158	818.706	765.602	815.928	838.702	834.72	845.464	845.745	810.576	839.341	832.909	853.577	1007.81	971.577	959.473	942.436	915.386	970.529	989.752	973.061	981.66	890.065	975.932	889.982	937.033	974.348	923.991	963.729	927.245	988.681	915.928	879.457	981.428	909.829	892.64	893.068	912.52	936.931	902.765	935.653	902.74	899.948
2212	651.76	638.996	658.491	651.734	651.053	669.839	647.498	594.346	652.743	578.73	648.551	672.867	669.096	682.023	688.317	629.309	687.697	670.253	703.147	882.289	847.698	838.955	814.954	776.869	846.936	871.919	848.183	855.301	741.385	859.555	749.123	797.573	847.038	789.949	844.284	794.112	867.356	775.841	732.227	857.413	781.29	750.443	767.347	791.867	823.375	767.593	821.923	773.123	769.936
5486	705.615	702.889	716.639	708.262	706.66	723.798	708.562	650.877	706.818	636.065	708.904	731.571	722.382	744.012	742.61	691.935	739.417	724.365	751.252	920.239	877.589	862.961	835.925	812.4	875.411	898.352	878.666	882.684	776.099	886.043	780.49	829.958	877.7	816.914	863.354	822.04	893.29	810.411	763.953	886.377	794.722	764.984	766.671	802.834	838.529	780.91	837.121	777.955	789.393
687	651.65	638.874	658.388	651.621	650.952	669.666	647.388	594.212	652.637	578.527	648.429	672.759	668.983	681.9	688.201	629.108	687.606	670.13	703.035	882.202	847.606	838.871	814.858	776.718	846.85	871.834	848.086	855.163	741.274	859.459	749.024	797.477	846.942	789.858	844.148	794.014	867.225	775.734	732.122	857.322	781.188	750.346	767.237	791.773	823.28	767.49	821.827	773.018	769.833
2239	651.693	638.921	658.428	651.67	650.993	669.771	647.428	594.268	652.679	578.648	648.477	672.8	669.031	681.955	688.254	629.226	687.646	670.186	703.084	882.243	847.648	838.91	814.903	776.812	846.89	871.875	848.134	855.254	741.326	859.502	749.075	797.522	846.99	789.901	844.239	794.062	867.311	775.784	732.169	857.367	781.241	750.391	767.29	791.818	823.328	767.538	821.876	773.068	769.887
7529	628.394	624.768	661.806	647.995	652.946	648.641	633.391	562.993	633.85	550.263	629.524	676.855	658.638	657.079	685.731	620.805	679.36	642.261	688.331	867.934	857.475	848.032	827.217	785.985	857.526	878.454	859.481	863.872	752.316	869.528	759.447	805.1	857.219	800.91	856.07	806.744	874.656	787.105	743.513	867.773	794.46	760.547	781.819	804.925	833.625	781.792	832.194	788.518	782.531
9557	883.892	882.554	892.043	881.658	886.738	900.885	886.83	846.83	888.746	836.616	881.813	898.608	894.024	909.442	911.007	875.944	901.606	902.31	910.562	1058.63	1020.76	1017.18	997.477	975.585	1028.63	1040.75	1030.01	1029.31	946.758	1030.56	946.331	987.056	1023.88	984.094	1015.7	988.098	1032.92	974.632	937.807	1026.89	967.942	941.516	964.452	977.937	987.712	963.24	986.533	966.513	963.062
9950	853.151	851.815	861.684	853.078	854.902	862.028	855.574	811.83	859.617	803.5	852.198	863.398	865.556	883.24	880.985	844.464	871.934	870.388	884.9	1037.65	995.226	991.156	971.245	945.075	1002.48	1013.18	1007.97	1005.12	917.666	1009.52	920.554	958.678	998.021	958.125	996.086	959.679	1008.58	945.293	909.551	1003.08	947.706	923.42	940.174	951.951	971.438	938.796	970.241	942.966	940.162
9844	862.251	864.712	873.615	866.999	868.65	883.744	868.309	828.31	869.911	818.594	867.415	884.535	875.691	892.961	890.762	856.65	885.992	882.166	893.983	1042.28	1007.71	1003.12	981.091	956.501	1013.66	1024.84	1015.81	1014.62	928.629	1016.52	929.519	972.619	1008.82	968.324	1002.17	969.161	1017.06	956.587	921.084	1014.37	955.959	927.552	952.131	964.708	979.715	949.916	978.531	953.496	954.501
9525	867.539	869.879	877.83	872.007	870.871	887.67	873.577	831.885	876.492	821.745	871.759	889.877	883.523	897.99	897.488	863.438	892.37	889.797	902.342	1051.34	1009.94	1003.36	983.993	963.789	1016.32	1029.7	1018.99	1019.79	937.315	1021.47	935.008	978.236	1012.06	972.249	1006.81	974.895	1021.88	963.539	926.092	1019.61	954.583	932.372	948.979	961.366	971.645	951.343	970.449	953.619	948
9852	804.265	802.518	812.807	800.989	801.457	818.247	805.035	760.032	811.552	748.69	803.649	825.982	817.162	835.515	836.933	795.702	821.536	821.911	840.592	1003.3	962.808	958.171	937.269	904.494	971.092	982.158	969.576	971.937	869.701	974.47	877.213	922.953	963.853	918.682	963.588	922.323	979.681	906.076	865.393	971.57	908.479	878.501	905.335	919.505	944.102	899.569	942.837	907.553	904.482
9843	794.354	790.328	801.514	796.763	795.515	808.989	790.52	748.29	799.191	737.434	789.485	808.077	808.893	820.121	821.566	783.76	817.66	806.519	830.13	990.785	953.208	947.822	926.16	892.912	960.022	976.021	959.661	965.632	863.875	963.626	866.252	911.169	953.719	909.745	954.148	913.766	971.304	893.721	854.67	963.808	900.721	872.885	893.797	907.012	935.328	890.954	934.099	899.073	893.748
9567	860.872	856.798	869.859	859.878	864.033	874.44	863.963	824.2	864.544	815.016	860.311	871.264	873.161	889.941	886.909	852.959	878.782	880.263	888.898	1042.96	1005.02	996.458	978.104	957.139	1012.06	1021.6	1017.66	1013.43	927.797	1014.18	927.036	970.51	1008.45	966.791	1000.64	969.254	1018.16	955.739	916.48	1013.39	954.145	927.987	950.648	960.183	979.095	947.786	977.908	950.361	949.672
9588	890.619	892.802	901.682	891.54	894.339	907.571	898.898	860.121	901.881	849.966	895.18	908.325	906.284	919.445	921.892	888.71	910.797	913.409	925.974	1069.3	1030.64	1026.95	1010.2	989.073	1038.64	1049.74	1042.71	1038.76	957.978	1044.04	960.011	999.296	1031.75	995.47	1031.06	998.96	1043.41	987.18	950.36	1040.83	985.022	959.153	979.031	989.385	1005.41	979.766	1004.26	981.042	977.745
9560	804.354	803.052	809.773	804.024	801.372	815.717	805.063	757.619	806.626	745.249	804.176	819.167	816.486	832.363	832.417	791.573	827.444	814.602	839.2	997.322	939.31	938.715	923.657	848.702	951.932	960.325	954.083	946.765	829.439	955.955	852.214	875.512	937.78	904.72	952.703	903.342	957.718	864.505	812.617	950.172	897.01	867.065	890.372	910.405	934.15	887.267	932.874	891.034	891.494
9943	800.109	798.672	807.345	800.71	801.338	812.922	801.365	753.18	801.229	741.496	802.412	819.43	814.461	829.244	831.082	789.437	824.88	812.812	838.639	1000.06	937.941	942.178	920.582	850.298	949.498	958.167	952.046	944.238	833.527	955.639	852.198	880.847	938.671	901.89	948.984	905.105	953.037	864.751	818.68	949.505	893.664	870.062	890.24	909.652	932.199	887.176	930.921	892.354	889.445
9856	826.599	822.684	834.994	823.932	829.542	841.778	826.211	784.321	831.987	773.109	820.074	843.255	835.505	852.636	854.344	812.743	848.823	843.951	863.376	1015.56	978.289	970.311	951.283	922.744	981.821	998.164	983.963	985.009	892.431	988.311	895.236	942.615	977.985	935.606	977.001	936.728	994.277	923.351	882.613	981.685	924.671	897.379	921.386	931.401	957.512	918.394	956.262	923.171	917.66
9834	811.753	811.176	819.03	808.01	811.865	827.08	811.2	768.188	819.357	756.225	808.672	830.398	820.11	838.442	840.407	801.067	836.646	825.623	846.88	1004.87	960.876	954.442	934.991	905.198	965.593	984.964	968.722	970.395	873.225	970.332	879.028	921.918	965.152	916.583	963.91	920.138	977.713	908.356	862.945	971.931	910.363	883.6	905.051	919.973	946.43	900.822	945.213	905.948	905.969
9568	859.35	858.371	871.525	862.894	863.284	872.173	864.399	824.661	863.462	815.887	859.718	872.272	874.461	894.217	890.047	851.249	881.139	880.89	893.845	1046.27	1007.88	1000.69	984.019	958.96	1014.51	1022.82	1017.1	1016.46	931.558	1017.54	932.458	971.984	1008.64	967.997	1005.04	970.907	1020.06	958.726	922.12	1016.62	956.383	933.77	951.929	964.784	979.927	950.981	978.743	951.948	948.482
9594	879.908	879.493	889.771	881.354	885.843	894.483	884.703	846.377	886.319	836.623	880.392	894.323	891.222	906.841	909.513	874.778	898.3	898.604	907.371	1058.41	1020.77	1014.12	997.3	974.671	1027.78	1035.88	1031.38	1029.04	945.915	1030	947.093	988.46	1022.78	986.25	1016.36	986.827	1030.21	975.001	936.691	1028.3	971.923	950.452	967.224	978.84	990.553	966.229	989.375	967.942	967.939
9522	791.134	788.185	797.241	790.966	790.166	800.833	790.465	742.647	791.122	729.604	788.472	805.896	804.167	818.437	817.595	777.379	816.58	802.002	829.436	987.982	925.841	929.072	909.682	833.473	937.725	947.331	941.142	934.907	813.597	944.486	837.612	858.301	927.222	892.679	940.314	893.027	942.837	844.873	800.099	934.384	886.096	857.524	877.974	897.194	925.759	872.58	924.469	878.41	880.488
9511	797.255	792.507	804.402	797.174	796.643	809.927	797.386	751.311	796.661	740.304	795.312	814.762	813.125	826.536	827.817	783.158	826.23	811.329	836.014	992.013	935.161	939.64	919.144	861.268	951.396	958.687	949.957	944.619	837.103	953.472	853.732	883.382	937.702	900.142	949.394	900.773	952.604	864.724	823.816	945.925	897.027	869.642	891.416	908.117	932.827	885.024	931.557	887.531	892.163
9586	785.705	785.944	798.524	788.565	789.426	803.899	786.055	743.478	794.23	733.16	790.87	810.02	805.789	816.029	818.267	783.689	811.146	802.442	822.738	986.44	950.023	942.457	922.915	891.951	952.106	969.028	953.869	957.636	862.275	961.675	866.498	909.663	949.047	904.968	950.689	909.941	969.625	892.126	849.282	958.047	893.986	861.601	887.591	903.58	929.089	886.843	927.794	892.435	889.731
9878	844.926	836.887	851.279	840.143	844.338	854.962	840.528	799.416	845.882	791.455	837.628	858.228	852.751	861.834	866.306	832.598	863.034	860.479	868.391	1025.82	988.035	981.657	963.967	936.664	995.086	1008.18	997.424	1000.47	911.653	1002.57	912.411	955.842	993.321	949.525	991.266	952.565	1006.05	937.659	903.13	1000.74	935.458	909.206	928.348	945.9	967.674	931.418	966.483	932.529	931.93
9562	842.093	842.731	855.223	848.645	848.875	857.162	849.805	809.165	848.438	798.006	843.908	858.898	858.554	877.611	875.505	837.037	864.763	865.127	881.225	1031.64	991.898	988.512	967.696	937.485	997.501	1005.24	999.595	994.861	910.148	1003.91	912.438	952.824	989.156	952.664	988.886	954.394	997.953	939.621	900.369	998.286	941.662	913.295	936.206	948.964	968.233	937.828	967.045	937.865	936.904
9857	790.588	780.537	796.594	788.914	790.042	799.037	784.283	739.323	792.256	728.206	782.399	802.37	800.209	816.41	818.492	774.802	808.533	806.604	828.906	986.733	951.232	940.427	920.294	890.089	954.269	970.607	955.91	959.096	859.153	961.025	863.311	906.46	948.255	902.644	950.533	904.662	965.749	888.449	847.368	958.216	895.976	869.095	887.375	901.098	928.854	885.817	927.571	891.011	890.126
9871	1194.44	1193.68	1204.27	1196.79	1199.24	1206.77	1196.41	1166.05	1196.3	1159.1	1195.41	1209.38	1208.66	1212.55	1215.01	1189.61	1212.35	1207.72	1218.32	1332.18	1290.11	1278.02	1267.02	1260.62	1287.64	1301.45	1298.19	1291.63	1234.54	1290.49	1236.06	1269.97	1292.33	1262.24	1283.71	1263.45	1297.91	1257.97	1229.25	1295.87	1254.01	1243.19	1251.08	1259.41	1269.13	1252.7	1268.21	1250.84	1248.44
9947	1200.37	1201.14	1210.05	1204.36	1205.64	1210.82	1203.7	1173.06	1203.24	1166.25	1202.52	1214.83	1213.85	1219.98	1223.37	1196.18	1219.58	1214.06	1225.95	1338.82	1299.12	1283.75	1276.3	1266.71	1294.87	1305.72	1304.53	1299.62	1240.93	1302.65	1243.99	1278.42	1298.2	1269.47	1287.92	1271.32	1303.66	1264.7	1236.88	1301.78	1261.94	1249.92	1258.37	1267.76	1278.32	1260.17	1277.41	1259.12	1255.81
9887	1192.25	1191.85	1201.36	1194.14	1196.37	1202.21	1195.16	1163.95	1194.57	1157.24	1193.68	1206.03	1205.47	1210.21	1213.73	1186.95	1209.77	1204.82	1218.29	1331.66	1288.94	1274.23	1267.48	1258.3	1287.83	1299.15	1298.53	1292.59	1233.06	1290.74	1235.32	1269.72	1288.9	1260.51	1280.87	1262.13	1296.21	1256.6	1230.02	1295.18	1252.55	1243.13	1249.03	1259.8	1264.84	1251.41	1263.95	1249.6	1246.56
9600	1188.05	1187.97	1196.95	1190.46	1192.59	1199.05	1190.99	1159.02	1190.68	1153.05	1190.4	1202.11	1199.19	1204.9	1210.39	1182.94	1205.27	1200.21	1213.34	1328.17	1287.11	1274.76	1266.94	1251.39	1283.74	1292.51	1294.91	1285.21	1227.07	1291.43	1230.54	1264.15	1285.22	1259.6	1279.25	1259.13	1291.82	1252.29	1221.57	1292.32	1251.13	1237.22	1247.17	1254.73	1268.2	1248.44	1267.24	1245.2	1242.54
9545	1170.45	1169.59	1180.44	1174.23	1175.73	1181.99	1173.09	1140.96	1174.14	1134.34	1172.09	1185.92	1183.96	1189.62	1194.01	1164.09	1187.8	1183.23	1195.61	1314.27	1273.02	1258.19	1251.07	1237.79	1272.24	1282.18	1278.85	1274.47	1211.68	1275.89	1213.04	1248.64	1271.93	1241.84	1262.72	1242.34	1278.13	1235.41	1206.12	1277.03	1233.15	1221.87	1228.92	1239.06	1251.07	1230.29	1250.13	1228.07	1226.7
9554	1164.37	1164.33	1174.87	1168.03	1170.27	1177.68	1168.35	1136.17	1168.24	1129.33	1167.35	1180.48	1177.55	1183.73	1188.32	1158.85	1183.73	1177.13	1191.75	1308.49	1268.04	1252.63	1244.27	1231.49	1265.7	1276.64	1273.19	1269.11	1208.11	1269.25	1208.39	1244.93	1265.61	1237.66	1256.89	1238.3	1272.49	1231.27	1202.02	1271.62	1229.45	1217.52	1225	1234.59	1245.24	1225.55	1244.3	1223.89	1219.59
9832	1168.6	1166.3	1178.16	1173.22	1174.25	1179.45	1169.23	1138.12	1170.29	1131.22	1170.33	1181.96	1181.18	1183.37	1192.05	1160.87	1187.13	1181.6	1194.75	1310.96	1271.39	1254.01	1247.52	1234.9	1269	1278.01	1275.68	1272.4	1209.57	1270.48	1209.07	1246.71	1269.56	1239.7	1262	1238.97	1275.74	1233.41	1204.2	1276.49	1233.41	1220.08	1229.48	1236.83	1250.18	1229.13	1249.25	1226.45	1223.5
9542	1189.19	1188.75	1197.71	1192.29	1192.45	1201.44	1191.5	1161.8	1192.13	1154.45	1189.43	1203.27	1202.1	1207.66	1210.7	1184.76	1206.56	1201.55	1215.41	1328.29	1287.59	1273.79	1265.11	1256.16	1286.94	1296.16	1295.42	1291.28	1230.72	1292.94	1231.43	1267.9	1284.53	1260.38	1280.77	1260.9	1294.86	1253.85	1225.8	1295.54	1250.28	1239.49	1245.43	1256.44	1267.44	1248.93	1266.52	1247.67	1245.59
9944	1198.84	1198.73	1210.06	1202.74	1204.69	1212.31	1203.51	1172.18	1202.24	1165.62	1201.96	1214.79	1212.65	1219.28	1221.64	1193.93	1218.33	1212.88	1225.06	1338.58	1300.41	1285.57	1276.46	1262.03	1299.2	1309.4	1304.23	1301.65	1241.59	1300.94	1241.85	1276.98	1298.5	1269.96	1290.44	1270.53	1305.24	1263.7	1235.27	1305.45	1264.99	1250.16	1259.73	1268.21	1279.53	1260.22	1278.62	1257.76	1253.76
9598	1178.32	1177.58	1186.7	1178.67	1181.62	1188.78	1181.57	1149.49	1180.21	1142.57	1180.33	1192.45	1190.52	1194.84	1200.74	1173.43	1196.13	1189.84	1202.49	1319.47	1276.27	1261.55	1255.24	1242.48	1274.2	1286.86	1283.46	1277.59	1215.78	1279.57	1221.08	1255.68	1275.37	1247.11	1268.81	1250.47	1282	1241.35	1214.43	1281.43	1241.05	1230.12	1236.62	1245.4	1253.25	1233.92	1252.32	1235.21	1231.71
9905	1218.98	1218.58	1226.78	1221.25	1222.78	1229.57	1220.13	1190.85	1220.71	1184.08	1218.83	1234.12	1229.4	1236.77	1238.89	1214.04	1235.12	1228.34	1243.4	1354.18	1313.99	1300.29	1290.39	1281.34	1313.69	1320.26	1318.38	1315.4	1256.28	1315.23	1259.49	1294.34	1309.23	1287.88	1304.55	1284.92	1319.97	1280.36	1252.78	1319.56	1275.34	1264.71	1272.2	1280.58	1290.86	1273.42	1289.98	1273.39	1269.35
9555	1139.01	1139.53	1149.39	1143.18	1145.54	1151.59	1143.26	1109.86	1143.18	1102.31	1142.22	1156.36	1152.03	1158.58	1163.56	1132.63	1158.39	1154.2	1166.57	1285.58	1245.18	1229.44	1221.4	1208.5	1242.65	1255.2	1248.66	1244.41	1183.54	1246.26	1184.86	1220.99	1243.04	1212.24	1234.48	1213.18	1251.26	1208.6	1177.91	1249.92	1205.12	1192.48	1200.24	1208.66	1222.43	1201.13	1221.47	1199.17	1196.95
9543	1152.6	1152.79	1163	1156.79	1158.91	1166.08	1156.62	1124.84	1156.18	1116.95	1154.83	1171.15	1166.27	1174.15	1178.73	1148.03	1171.89	1166.48	1181.57	1296.76	1256.62	1241.68	1231.19	1221.36	1256.67	1265.02	1262.25	1256.53	1196.99	1259.09	1196.52	1234.48	1256.49	1225.19	1247.44	1225.96	1263.02	1220	1190.14	1262.99	1217.95	1207.1	1213.34	1224.78	1234.01	1214.46	1233.03	1214.38	1208.37
9533	1157.16	1157.4	1168.05	1161.15	1163.37	1170.21	1160.64	1129.17	1160.36	1122.35	1160.45	1173.92	1171.41	1177.39	1181.77	1151.76	1177.65	1171.11	1183.96	1302.44	1261.69	1244.77	1237.97	1227.62	1260.25	1271.03	1267.57	1261.92	1203.2	1262.7	1203.5	1238.31	1259.61	1229.71	1251.28	1229.54	1267.19	1225.53	1193.93	1266.46	1222.08	1210.97	1217.38	1229.22	1238.64	1220.51	1237.7	1218.88	1214.29
9869	1150.8	1150.01	1161.74	1155.19	1156.81	1164.78	1154.07	1123.05	1154.47	1115.63	1153.68	1168.12	1165.41	1171.14	1175.96	1144.67	1170.87	1164.85	1178.68	1295.03	1255.38	1238.57	1231.18	1220.54	1251.7	1262.72	1258.28	1257.69	1195.52	1257.69	1194.36	1231.75	1253.23	1225.42	1245.97	1226.15	1259.71	1217.54	1188.12	1261.53	1215.63	1204.4	1214.34	1221.21	1235.36	1211.89	1234.39	1213.3	1209.6
9549	1139.49	1138.58	1149.42	1141.43	1144.16	1146.65	1143.27	1110.34	1141.31	1102.79	1141.44	1150.64	1151.7	1156.79	1160.96	1132.48	1153.16	1151.02	1166.91	1283.51	1243.59	1226.21	1218.64	1210.22	1243.48	1254.32	1252.92	1243.49	1182.63	1246.79	1184.18	1219.38	1242.86	1211.7	1233.69	1213.99	1250.34	1207.29	1177.39	1249.22	1204.42	1188.19	1198.75	1208.56	1222.13	1201.41	1221.17	1198.7	1194.81
9837	1121.62	1121.75	1129.8	1123.28	1124.47	1131.05	1125.67	1090.06	1126	1082.99	1123.5	1135.11	1133.33	1141.94	1144.41	1115.37	1138.11	1134.39	1146.96	1268.58	1225.43	1212.21	1202.97	1185.42	1224.73	1232.66	1233.41	1228.13	1162.09	1228.9	1167.03	1198.89	1222.84	1193.21	1220.36	1195.88	1233.31	1186.25	1155.27	1230.87	1190.15	1173.97	1184.38	1195.09	1207.68	1184.08	1206.71	1184.01	1179.77
9879	1171.66	1171	1182.44	1174.65	1177.22	1184.76	1176.34	1143.26	1175.14	1137.45	1174.35	1187.37	1186.69	1192.06	1194.56	1166.14	1191.78	1185.94	1199.09	1315.36	1273.02	1256.91	1250.23	1238.99	1269.99	1284.88	1277.24	1275.88	1215.37	1276.67	1215.63	1251.85	1271.73	1244.41	1264.61	1243.02	1280.18	1238.23	1209.06	1279.37	1237.2	1222.77	1231.88	1242.5	1254.25	1234.03	1253.32	1230.69	1229.09
18515	1171.84	1171.06	1182.04	1175.7	1177.39	1181.59	1175.02	1141.81	1175.31	1135.68	1172.94	1184.79	1184.69	1191.07	1194.12	1165.84	1189.01	1183.89	1197.88	1313.7	1273.64	1259.58	1250.67	1235.65	1271.67	1285.23	1277.38	1277.97	1213.14	1275.09	1213.95	1249.88	1272.52	1242.47	1265.12	1244.51	1279.75	1235.99	1206.94	1275.12	1235.18	1223.8	1228.73	1241.31	1253.29	1231.14	1252.33	1229.38	1227.23
35614	1171.22	1170.72	1180.82	1175.17	1176.9	1183.13	1173.94	1141.91	1175.05	1135.17	1172.93	1187.28	1184.01	1191.74	1195.19	1164.88	1192.11	1183.82	1198.73	1313.6	1273.49	1258.17	1249.81	1234.99	1269.21	1280.75	1277.92	1272.09	1210.02	1273.05	1213.62	1249.33	1266.31	1242.94	1263.95	1244.03	1276.27	1235.67	1207.73	1273.29	1236.72	1222.35	1228.58	1240.73	1253.85	1230.14	1252.89	1229.93	1226.24
35610	1052.37	1048.83	1056.9	1051.69	1053.5	1061.36	1051.63	1016.21	1052.4	1008.28	1050.14	1063.75	1062.35	1071.46	1075.49	1042.21	1065.07	1062.12	1074.56	1204.93	1161.87	1152.36	1134.2	1119.42	1158.38	1170.63	1161.95	1162.21	1093.83	1164.58	1096.42	1133.79	1159.76	1122.23	1147.25	1122.85	1166.7	1119.56	1089.09	1165.83	1114.1	1103.13	1106.58	1119.94	1125.49	1107.65	1124.45	1107.22	1106.77
35611	1062.82	1060.74	1066.76	1061.61	1063.32	1072.86	1063.6	1029.51	1064.3	1021.5	1062.86	1074.42	1074.76	1084.42	1087.48	1053.4	1076.43	1073.39	1083.98	1215.85	1174.49	1164.61	1144.85	1128.85	1168.79	1180.85	1170.79	1175.62	1105.56	1175.62	1106.95	1143.51	1173.65	1132.96	1155.98	1131.76	1180.58	1129.99	1098.9	1178.02	1125.97	1113.02	1118.71	1130.35	1139.14	1117.98	1138.12	1119.97	1119.56
35618	1059.74	1058.25	1064.41	1060.02	1062.18	1070.59	1061.2	1026.17	1060.99	1018.26	1058.86	1072.43	1070.48	1081.38	1085.73	1051.46	1075.88	1072.34	1084.57	1213.98	1170.64	1163.64	1142.69	1127.75	1167.06	1179.46	1171.31	1173.22	1103.57	1174.43	1105.56	1142.76	1170.58	1131.15	1157.44	1132.54	1176.12	1127.82	1096.03	1173.96	1123.16	1112.74	1116.45	1128.25	1134.9	1117.31	1133.84	1116.32	1116.89
35599	1068.2	1066.31	1072.33	1067.06	1068.71	1077.24	1069.48	1034.55	1069.77	1026.9	1068.22	1078.34	1078.81	1088.66	1091.83	1059.14	1080.34	1078.61	1091.29	1218.97	1179.06	1168.79	1152.27	1133.59	1171.69	1184.32	1177.15	1177.76	1105.88	1181.42	1112.41	1149.62	1175.22	1137.04	1160.8	1138.56	1183.9	1135.34	1103.15	1180.94	1132.31	1116.14	1123.29	1134.86	1142.91	1124.87	1141.89	1123.26	1124.17
22002	1053.85	1050.84	1057.93	1053.53	1054.45	1062.53	1053.39	1017.71	1053.96	1009.59	1051.25	1063.98	1063.23	1073.88	1074.17	1043.96	1065.46	1063.09	1076.47	1206.25	1163.7	1153.11	1134.44	1117.7	1156.33	1173.74	1164.22	1165.71	1094.55	1168.29	1097.55	1134.81	1162.46	1124.24	1150.5	1124.44	1168.48	1119.8	1090.59	1167.06	1115.25	1103.93	1107.8	1122.17	1128.01	1109.3	1126.97	1107.81	1107.47
37470	1013.16	1011.59	1018.23	1012.65	1014.24	1025.73	1014.18	978.067	1014.73	969.285	1012.9	1026.25	1023.76	1035.34	1037.8	1003.19	1030.83	1024.29	1039.58	1173.25	1130.85	1120.31	1100.04	1086.1	1127.18	1135.76	1129.02	1128.5	1059.84	1133.03	1058.98	1099.25	1125.64	1085.19	1113.29	1086.73	1134.6	1085.89	1051.07	1132.43	1081	1066.74	1071.23	1086.48	1091.24	1073.15	1090.13	1072.68	1072.15
35607	1040.38	1039.06	1047.35	1042.49	1044.69	1051.38	1041.6	1006.74	1041.51	998.499	1041.36	1051.26	1053.42	1061.64	1066.83	1031.91	1054.51	1052.51	1066.45	1197.03	1156.33	1146	1126.69	1109.76	1152.02	1164.46	1153.23	1155.98	1085.99	1157.03	1088.47	1125.61	1154.51	1111.31	1138.1	1111.7	1162.02	1110.99	1080.56	1159.45	1108.61	1092.98	1100.07	1111.35	1118.68	1100.83	1117.64	1099.32	1097.64
18510	1035.98	1034.48	1042.09	1036.86	1039.1	1045.52	1036.57	1000.51	1038.3	992.4	1034.71	1045.13	1045.29	1055.28	1056.26	1028.14	1050.98	1044.33	1058.42	1190.25	1145.32	1138.31	1119.26	1102.59	1145.69	1158.38	1148.08	1150.53	1079.31	1145.72	1078.61	1119.24	1147.45	1110.4	1135.25	1110.5	1156.13	1104.01	1073.07	1151.96	1102.34	1090.22	1091.08	1107.92	1109.94	1095.6	1108.84	1092.44	1091.66
18512	1021.78	1021.47	1029.02	1023.4	1025.31	1036.08	1023.71	989.382	1023.8	980.547	1023.33	1037.15	1033.81	1044.24	1047.73	1013.12	1041.14	1034.21	1049.04	1181.91	1140.29	1129.28	1109.56	1095.14	1136.09	1145.57	1138.26	1137.96	1069.62	1141.74	1068.68	1108.33	1134.42	1095.86	1123.24	1096.34	1143.38	1095.13	1060.86	1141.47	1091	1077.34	1081.78	1096.27	1101.6	1083.48	1100.51	1083.95	1081.74
35615	1040.12	1039.15	1047.26	1043.68	1044.82	1052.32	1042.55	1007.87	1041.73	999.88	1041.71	1053.97	1054	1063.27	1068.19	1031.82	1056.32	1053.56	1067.82	1196.21	1158.16	1148.46	1127.88	1109.27	1151.69	1167.33	1154.19	1157.59	1088.13	1157.7	1089.11	1126.98	1155.12	1114.21	1142.12	1113.03	1163.32	1113.84	1079.29	1160.75	1108.42	1095.43	1101.07	1110	1117.7	1101.51	1116.66	1099.47	1097.93
35600	1052.35	1048.82	1056.88	1051.67	1053.49	1061.35	1051.61	1016.19	1052.38	1008.27	1050.12	1063.73	1062.33	1071.44	1075.47	1042.19	1065.06	1062.11	1074.55	1204.91	1161.86	1152.34	1134.19	1119.41	1158.36	1170.61	1161.93	1162.2	1093.81	1164.57	1096.4	1133.77	1159.75	1122.21	1147.23	1122.84	1166.68	1119.54	1089.08	1165.81	1114.09	1103.11	1106.56	1119.92	1125.48	1107.64	1124.44	1107.21	1106.75
22006	1041.25	1041.09	1048.34	1044.66	1045.93	1054.03	1043.32	1009.91	1042.75	1001.92	1044.37	1054.95	1054.8	1065.31	1068.98	1033.73	1056.13	1054.7	1066.87	1197.55	1157.58	1148.49	1128.37	1111.2	1153.21	1168.66	1155.59	1159.63	1089.09	1158.14	1090.26	1126.97	1157.02	1112.92	1140.65	1115.3	1163.89	1112.56	1082.01	1160.3	1109.89	1095.89	1102.41	1113.26	1120.88	1101.57	1119.84	1102.37	1099.51
35608	1037.33	1036.66	1043.32	1039.93	1040.89	1049.26	1039.57	1005.38	1039.66	997.524	1039.12	1050.42	1051.63	1060.21	1063.85	1030.45	1053.88	1050.54	1063.27	1195.98	1154.25	1144.54	1126.48	1107.51	1149.71	1162.24	1151.22	1155.68	1083.63	1157.28	1086.78	1125.23	1151.26	1111.71	1136.63	1111.23	1159.58	1110.54	1077.68	1158.45	1106.36	1090.06	1096.32	1110.8	1115.6	1097.53	1114.56	1097.42	1096.69
37469	1021.52	1020.16	1028.03	1022.23	1024.11	1035.24	1022.7	988.001	1023.24	979.336	1022.21	1036.22	1032.79	1042.92	1046.45	1012.66	1039.79	1033.37	1047.59	1180.79	1139.13	1127.97	1108.28	1094.93	1135.31	1143.89	1136.58	1136.34	1067.83	1141.44	1066.68	1107.2	1133.35	1093.81	1121.62	1095.52	1142.42	1095.02	1059.08	1139.62	1090.05	1076.34	1080.19	1094.86	1100.27	1081.83	1099.17	1082.82	1080.56
35622	1049.68	1047.93	1053.97	1050.09	1051.22	1058.78	1050.56	1016.54	1051.03	1007.92	1048.84	1060.11	1060.02	1068.82	1073.6	1041.26	1061.98	1060.93	1073.62	1205.99	1161.66	1152.46	1134.36	1117.33	1158.05	1170.2	1161.94	1162.83	1093.16	1166.59	1094.22	1130.88	1159.04	1122.68	1146.12	1123.21	1169.34	1117.16	1087.16	1164.01	1116.58	1100.61	1105.83	1116.42	1125.73	1107.22	1124.7	1105.89	1107.97
35619	1056.02	1053.95	1062.75	1058.31	1059.94	1067.26	1057.54	1023.64	1056.92	1015.07	1057.66	1068.32	1067.94	1077.58	1082.63	1047.39	1070.45	1068.14	1081.46	1210.91	1169.32	1160.23	1142.75	1125.16	1167.12	1178.05	1167.61	1170.51	1101.95	1170.57	1102.12	1140.22	1166.93	1127.44	1153.4	1128.23	1174.63	1126.05	1094.95	1173.66	1122.99	1108.19	1114.21	1126.1	1132.13	1114.65	1131.1	1113.97	1114.92
35513	1020.66	1019.19	1025.54	1020.33	1021.69	1032.16	1022.17	987.027	1023.51	979.636	1020.25	1030.71	1029.81	1040.79	1042.19	1011.51	1035.7	1033.29	1044.55	1176.9	1133.49	1127.28	1106.99	1089.93	1133.1	1150.05	1138.69	1137.86	1064.73	1135.5	1066.82	1106	1134.45	1097.74	1126.33	1098.18	1143.68	1091.5	1061	1143.04	1090.9	1071.17	1081.58	1090.89	1100.12	1082.81	1099.02	1076.96	1079.24
37468	1015.7	1014.67	1020.63	1015.45	1016.92	1028.36	1016.75	981.124	1017.83	972.153	1015.58	1028.97	1025.93	1038.25	1039.89	1006.16	1033.53	1026.85	1042.29	1175.06	1133.26	1122.73	1102.56	1087.46	1129.62	1138.65	1131.24	1131.23	1062.39	1135.23	1061.38	1101.53	1127.47	1088.41	1115.75	1088.84	1136.72	1087.36	1053.54	1134.84	1083.74	1069.63	1074.08	1088.88	1093.88	1075.84	1092.77	1075.97	1074.59
35625	1063.81	1061.91	1067.84	1062.47	1063.72	1073.04	1064.13	1029.48	1065.46	1020.84	1063.67	1074.51	1073.38	1083.22	1087.36	1053.58	1077.39	1073.7	1085	1216.11	1172.41	1165.29	1144.78	1128.58	1172.87	1181.88	1171.71	1174.77	1107.1	1175.58	1107.42	1145.2	1169.93	1133.16	1158.34	1133.42	1179.63	1129.93	1098.38	1176.27	1125.98	1110.52	1118.97	1130.03	1136.8	1118.32	1135.78	1118.67	1117.39
35594	1068.03	1065.6	1071.13	1065.93	1068.18	1077.44	1067.76	1033.27	1069.5	1025.23	1067.66	1078.15	1076.16	1087.61	1089.27	1057.88	1079.92	1077.18	1087.88	1218.54	1175.48	1168.83	1148.66	1130.41	1171.94	1181.56	1175.54	1175.22	1108.75	1177.99	1109.5	1146.79	1173.43	1136.68	1159.45	1137.52	1179.74	1133.84	1101.81	1178.08	1129.84	1111.65	1121.07	1133.26	1141.93	1121.6	1140.9	1119.76	1122.47
22010	1022	1019.83	1027.73	1023	1024.98	1032.4	1022.97	987.645	1023.23	979.433	1020.74	1033.17	1032.71	1043.08	1043.34	1012.48	1037.07	1033.25	1047.05	1176.14	1133.41	1127.42	1107.46	1091.4	1130.94	1147.85	1135.94	1140.06	1066.37	1138.36	1067.79	1105.75	1135.83	1098.35	1128.29	1098.64	1145.12	1091.88	1059.92	1144.02	1089.96	1076.28	1079.6	1092.98	1100.77	1083.23	1099.67	1081.07	1078.1
22009	1013.92	1012.07	1020.08	1014.93	1017.06	1024.21	1014.19	978.42	1015.3	970.33	1014.14	1025.84	1023.63	1034.73	1035.2	1006.6	1029.84	1025.48	1037.47	1168.45	1130.13	1121.45	1100.45	1084.44	1128.41	1142.02	1132.25	1132.89	1059.3	1130.76	1060.91	1101.06	1127.04	1091.71	1120.26	1092.96	1140.92	1085.6	1053.05	1136.64	1084.2	1068.9	1075.33	1088.23	1095.9	1076.18	1094.8	1072.86	1076.43
22003	1029.08	1027.52	1033.59	1029.16	1031.01	1038.48	1028.54	994.246	1027.98	986.609	1028.12	1038.12	1037.7	1050.61	1049.4	1019.48	1043.35	1038.73	1055.15	1181.15	1140.37	1133.63	1111.35	1094.67	1137.15	1150.38	1143.79	1143.23	1069.78	1143.89	1072.58	1111.19	1139.08	1104.86	1130.26	1105.46	1147.62	1096.98	1064.77	1148.14	1095.39	1079	1086.07	1097.35	1107.87	1088.49	1106.79	1084.78	1085.27
18516	1020.83	1019.81	1026.14	1019.85	1021.59	1030.62	1022.14	984.96	1021.93	977.191	1019.39	1030.18	1030.8	1041.31	1042.11	1012.57	1036.43	1029.78	1044.34	1172.09	1131.87	1128.11	1107.79	1089.31	1133	1145.02	1137.51	1134.59	1063.16	1137.28	1064.85	1103.1	1132.17	1096.82	1125.97	1096.92	1142.8	1088.93	1058.95	1140.73	1088.28	1072.17	1082.1	1092.46	1101.17	1081.08	1100.08	1078.98	1079
18511	1023.32	1022.02	1027.98	1022.74	1024.67	1033.46	1023.71	988.371	1025.15	979.453	1021.84	1033.48	1032.91	1043.58	1045.82	1013.3	1039.03	1033.46	1045.36	1174.69	1133.69	1130.1	1108.28	1090.38	1135.01	1145.1	1140.9	1137.7	1063.52	1138.45	1068.88	1102.51	1133.19	1099.58	1127.25	1097.66	1144.44	1090.65	1059.02	1141.97	1092.8	1074.86	1082.8	1095.25	1105.19	1081.79	1104.1	1081.45	1083.04
18513	1010.83	1010.16	1015.5	1009.71	1012.94	1020.38	1011.37	974.689	1013.15	967.523	1010.87	1020.8	1021.06	1031.67	1035.68	1000.95	1026.31	1022.22	1035.62	1166.03	1125.86	1118.85	1097.95	1081.81	1126.28	1135.28	1128.23	1129.15	1051.79	1128.03	1055.05	1094.86	1122.32	1088.37	1115.65	1087.8	1134.14	1078.53	1046.82	1131.64	1081.57	1062.87	1071.79	1083.09	1090.8	1072.68	1089.74	1070.13	1071.52
35523	1016.74	1016.18	1022.97	1017.63	1020.07	1028.3	1017.95	982.863	1018.23	975.046	1017.07	1028.81	1026.46	1037.35	1037.26	1008.28	1034.89	1027.7	1042.26	1169.82	1129.57	1122.8	1102.18	1086.1	1131.88	1142.55	1136.57	1134.22	1059.71	1134.25	1063.28	1099.01	1128.58	1094.67	1121.59	1094.07	1141.49	1086.18	1054.68	1134.77	1088.22	1071.91	1079.07	1091.02	1099.37	1076.78	1098.28	1078.34	1079.57
35598	1019.3	1018.38	1024.88	1019.83	1021.7	1029.42	1021.23	984.672	1022.23	976.277	1019.87	1029.48	1030.59	1039.87	1043.56	1010.35	1036.1	1031.74	1042.79	1173.88	1129.58	1127.62	1105.97	1085.99	1131.72	1144.65	1137.12	1134.66	1061.5	1135.21	1063.82	1101.84	1131.03	1098.94	1123.76	1096.63	1144.5	1088.21	1056.18	1139.92	1088.79	1072.57	1081.83	1091.49	1101.22	1079.53	1100.13	1077.69	1079.04
35595	1011.34	1011.19	1018.4	1012.01	1013.55	1022.72	1014.72	978.127	1013.15	969.576	1012.59	1022.72	1022.41	1033.85	1035.41	1003.78	1030.17	1025.19	1035.24	1168.03	1124.12	1120.25	1097.56	1083.9	1127.01	1139.19	1132.9	1128.02	1056.81	1131.59	1057.89	1097.33	1122.87	1089.05	1118.71	1091.53	1138.13	1081.94	1051.95	1133.72	1083.05	1065.23	1075.82	1087.44	1093.18	1074.29	1092.08	1072.98	1072.92
35596	1018.31	1016.64	1022.84	1018.13	1019.71	1028.47	1017.57	982.239	1018.91	974.803	1016.85	1029.97	1026.93	1039.06	1040.79	1008.4	1035.42	1028.81	1042.98	1172.16	1129.47	1123.74	1105.13	1087.19	1132.06	1144.67	1137.51	1135.08	1060.49	1136.82	1064.18	1102.58	1131.06	1096.6	1125.14	1093.59	1142.41	1084.4	1055.3	1140.57	1086.08	1070.48	1079.96	1091.62	1099.58	1077.43	1098.52	1076.66	1077.58
35601	1013.49	1012.14	1018.49	1011.28	1014.01	1023.01	1013.93	978.695	1014.41	970.358	1012.39	1021.8	1023.37	1034.06	1036.65	1003.69	1028.96	1025.45	1036.66	1166.32	1126.6	1121.78	1098.77	1083.16	1126.33	1139.83	1132.22	1130.15	1056	1128.93	1059.25	1095.54	1123.99	1090.87	1117.85	1089.69	1137.6	1080.59	1051.65	1133.9	1082.32	1065.36	1073.68	1086.97	1094.44	1073.39	1093.38	1072.03	1073.52
35602	1025.83	1024.61	1031.7	1025.84	1028.46	1036.34	1027.14	991.775	1027.29	983.378	1026.06	1036.94	1035.57	1047.2	1048.56	1017.5	1041.41	1038.5	1051.7	1179.77	1138.46	1134.22	1111.66	1096.79	1138.22	1152.18	1145.13	1146.12	1069.56	1142.9	1071.32	1109.06	1138.67	1104.13	1131.59	1102.95	1151.43	1096.65	1063.82	1148.43	1096.71	1082.07	1085.75	1098.03	1107.57	1087.48	1106.48	1086.48	1086.25
35604	1027.18	1025.56	1032.61	1026.15	1028.64	1036.17	1029.13	991.194	1028.4	982.726	1026.41	1038.74	1037.4	1046.55	1050.62	1016.94	1043.09	1037.05	1049.93	1179.98	1137.97	1131.48	1113.55	1097.15	1137.41	1153.08	1143.79	1143.7	1073.27	1140.72	1072.4	1110.76	1138.13	1102.82	1130.03	1104.58	1151.57	1094.44	1066.29	1148.91	1096.56	1080.5	1086.46	1101.75	1107.28	1087.12	1106.2	1087.28	1088.73
35606	1016.57	1014.9	1022.27	1015.66	1016.99	1027.22	1017.86	981.529	1018.37	973.195	1014.57	1026.94	1027.71	1037.92	1037.07	1008.16	1032.7	1026.46	1040.07	1168.49	1125.31	1120.11	1101.78	1085.59	1128.37	1141.83	1134.95	1133.33	1059.79	1133.51	1059.53	1100.68	1128.28	1092.33	1123.76	1093.81	1139.85	1083.33	1055.56	1136.56	1085.56	1068.86	1075.53	1088.29	1098.09	1076.01	1097.03	1072.62	1078.15
35613	1011.49	1011.04	1016.71	1010.91	1012.57	1022.89	1012.73	977.172	1012.78	968.659	1009.28	1022.72	1020.6	1034.27	1032.24	1004.07	1028.06	1022.93	1035.78	1166.42	1126.16	1118.99	1097.59	1080.44	1125.64	1137.76	1132.78	1129.91	1055.24	1128.8	1056.29	1095.64	1123.4	1091.23	1119.04	1090.38	1135.98	1080.34	1050.85	1132.35	1081.58	1065.41	1074.57	1085.34	1091.11	1073.26	1090.02	1073.23	1074.07
35616	1019.63	1018.45	1026.36	1018.2	1020.77	1029.8	1021.42	985.243	1020.92	976.816	1018.33	1029.13	1028.13	1040.21	1042.46	1009.72	1033.43	1030.04	1042.08	1172.18	1130.6	1126.43	1103.37	1088.54	1131.55	1143.98	1138.29	1134.7	1062.48	1137.05	1066.34	1101.68	1129.9	1096.27	1124.57	1095.97	1141	1087.7	1056.59	1138.67	1088.03	1071.76	1077.88	1091.93	1098.63	1079.03	1097.53	1075.84	1080.8
22011	1202.1	1201.47	1206.64	1202.24	1204.66	1209.33	1203.85	1172.46	1204.05	1165.21	1202.54	1211.7	1210.95	1216.66	1223.46	1193.34	1216.1	1210.4	1221.15	1337.66	1294.56	1282.42	1273.24	1256.41	1295.42	1300.62	1300.7	1292.56	1234.28	1298.28	1236.63	1268.29	1290.74	1263.52	1285.58	1267.3	1299.07	1257.49	1226.79	1298.45	1259.01	1243.58	1250.89	1265.48	1271	1253.88	1270.08	1254.96	1250.82
22005	1206.76	1205.78	1211.74	1207.19	1209.38	1214.49	1208.39	1177.17	1208.41	1170.33	1207.79	1217.28	1216.08	1220.49	1227.51	1198.43	1218.96	1215.02	1224.99	1342.83	1299.9	1287.94	1278.61	1261.9	1298.98	1306.33	1306.14	1298.02	1238.41	1303.91	1241.41	1273.91	1294.01	1270.06	1289.12	1270.29	1303.72	1261.58	1233.57	1303.97	1263.24	1248.96	1254.04	1267.87	1277.72	1257.65	1276.81	1257.92	1254.58
22001	1207.81	1205.99	1211.23	1206.06	1208.87	1215.4	1208.93	1177.51	1209.4	1170.1	1208.05	1218.06	1215.28	1221.05	1225.59	1198.86	1220.61	1214.45	1226.45	1340.3	1297.83	1288.3	1276.63	1262.41	1298.37	1305.69	1305.97	1296.37	1238.79	1303.89	1240.8	1273.48	1293.8	1268.1	1288.45	1270.31	1302.38	1261.65	1232.72	1302.4	1263.4	1249.07	1255.18	1268.77	1276.52	1259.68	1275.6	1257.68	1254.22
18509	1207.52	1207.48	1212.1	1206.6	1209.08	1216.8	1209.8	1176.91	1209.9	1170.69	1208.26	1219.24	1214.93	1220.35	1227.74	1200.2	1221.48	1217.4	1226.38	1342.53	1298.83	1288.55	1279.27	1261.82	1300.28	1307.26	1307.39	1300.92	1238.12	1305.68	1242.14	1274.27	1296.01	1270.38	1291.95	1272.58	1304.15	1262.35	1235.58	1304.78	1265.38	1250.72	1255.86	1268.87	1277.48	1259.97	1276.57	1260.32	1255.11
22000	1207.26	1206.35	1212.62	1207.22	1209.42	1214.85	1209.62	1177.66	1208.88	1170.62	1208.26	1215.71	1214.37	1221.68	1226.89	1199.15	1219.32	1215.88	1227.37	1342.57	1299.75	1288.74	1277.82	1262.57	1300.72	1305.21	1305.65	1299.49	1237.61	1303.93	1241.42	1273.1	1295.24	1269.03	1291.66	1272.1	1303.06	1263.02	1234.06	1305.07	1264.91	1250.55	1256.88	1269.86	1278.29	1259.92	1277.37	1259.46	1255.24
35620	1203.93	1203.71	1208.8	1204.54	1206.68	1212.18	1205.92	1174.77	1205.69	1168.03	1205.63	1213.99	1213.3	1218.68	1225.34	1196.28	1216.08	1212.17	1223.43	1340.19	1298.01	1286.31	1276.57	1260.29	1296.76	1303.33	1303.59	1295.2	1235.12	1301.55	1238.59	1272.09	1292.19	1267.26	1286.85	1268.08	1301.42	1259.57	1230.27	1301.6	1261.14	1245.83	1251.55	1266.76	1275.74	1255.51	1274.82	1255.8	1252.34
35624	1192.94	1192.29	1197.84	1193.01	1195.12	1201.54	1194.81	1163.1	1194.65	1156.12	1192.55	1203.55	1202.44	1209.27	1215.54	1184.65	1207.1	1203.61	1213.58	1331.68	1286.45	1277.02	1268.05	1247.55	1287.44	1292.5	1295.46	1286.06	1226.42	1293.62	1229.12	1260.62	1281.9	1257.16	1277.83	1259.03	1290.49	1250.17	1221.59	1291.55	1251.27	1238.72	1243.06	1256.37	1263.57	1247.68	1262.64	1245.96	1244.55
37472	1206.7	1206.52	1211.99	1205.82	1209.12	1214.3	1209.11	1176.39	1208.6	1169.5	1206.65	1217.5	1214.6	1221.56	1226.03	1199.12	1219.87	1215.05	1225.75	1341.78	1296.54	1288.13	1277.83	1260.59	1302.17	1305.56	1307.19	1298.17	1237.28	1304.67	1242.63	1273.8	1292.15	1269.42	1288.35	1269.31	1302	1262.75	1233.83	1301.71	1263	1248.31	1256.09	1266.7	1275.62	1259.08	1274.71	1257.64	1256.06
35521	1208.76	1206.73	1212.68	1207.5	1210.3	1216.34	1209.4	1177.98	1210.21	1170.86	1208.45	1218.12	1215.75	1222.37	1227.28	1199.08	1222.06	1215.66	1227.21	1341.77	1298.1	1288.71	1277.74	1262.46	1299.64	1306.63	1307.56	1297.65	1239.17	1304.89	1242.49	1275.39	1293.96	1270.06	1289.98	1270.7	1303.44	1262.06	1232.9	1303.18	1263.65	1250.33	1255.69	1270.04	1274.92	1260.33	1274.01	1259.33	1255.03
35522	1208.75	1207.27	1212.88	1208.08	1210.57	1216.13	1209.33	1179.24	1210.04	1172.5	1209.11	1217.05	1217.31	1224.16	1229.54	1200.73	1222.22	1219.24	1227.52	1343.85	1299.84	1290.01	1280.32	1263.23	1301.04	1307.84	1307.35	1300.59	1239.9	1305.15	1243.59	1274.53	1295.92	1270.94	1291.92	1272.62	1303.77	1263.76	1235.67	1303.44	1265.57	1251.57	1257.76	1271.83	1279.65	1259.61	1278.73	1258.98	1257.68
35593	1202.76	1201.73	1207.52	1203.19	1205.19	1210.41	1204.35	1172.94	1204.37	1166.1	1203.85	1213.15	1212.09	1216.67	1223.83	1194.33	1214.72	1210.89	1221.99	1339.43	1296.22	1284.11	1274.78	1257.99	1294.95	1302.61	1302.07	1294	1234.49	1299.67	1236.98	1270.05	1290.65	1265.49	1285.46	1265.85	1299.83	1257.6	1229.75	1300.12	1259.53	1244.86	1250.11	1263.83	1273.94	1253.91	1273.03	1253.94	1250.66
35603	1209.18	1208.88	1215.15	1209.88	1211.09	1217.19	1212.41	1179.86	1211.65	1173.14	1210.49	1219.95	1217.79	1224.73	1229.31	1201.52	1221.57	1218	1227.97	1344.44	1301.2	1292.44	1281.05	1264.17	1302.32	1308.06	1308.51	1301.65	1241.24	1305.63	1244.86	1276.37	1297.43	1271.17	1291.62	1273.64	1304.98	1266.31	1237.18	1306.44	1267.49	1252.06	1257.26	1270.67	1278.48	1261.37	1277.57	1261.14	1256.68
35609	1204.64	1204.63	1209.7	1204.39	1207.17	1214.57	1206.79	1176.49	1206.69	1170.06	1205.46	1216.95	1213.76	1220.39	1226.44	1197.05	1219.11	1213.59	1223.73	1341.82	1297.39	1290.71	1277.24	1261.54	1297.97	1303.85	1304.5	1295.85	1236.41	1303.21	1239.54	1273.79	1294.2	1270.02	1288.47	1270.4	1302.41	1260.26	1233.68	1301.67	1262.86	1248.4	1254.31	1268.05	1273.93	1257.65	1273.01	1257.85	1253.76
35612	1204.72	1204.61	1209.62	1204.95	1206.42	1214.83	1206.71	1176.09	1207.22	1168.58	1205.96	1217.72	1213.94	1221.72	1225.31	1196.89	1220.12	1215.5	1222.22	1342.1	1298.63	1288.43	1277.39	1259.84	1298.43	1304.21	1303.61	1297.23	1236.06	1300.97	1240.68	1272.36	1293.49	1267.81	1289.65	1269.23	1300.38	1260.68	1232.02	1301.02	1263.46	1248	1254.88	1267.18	1276.53	1258.19	1275.61	1257.95	1254.69
22007	1290.86	1289.23	1295.29	1290.37	1291.68	1299.15	1290.9	1261.14	1289.8	1256.23	1290.16	1302.63	1298.76	1303.28	1308.69	1284.03	1303.97	1299.19	1309.62	1418.59	1377.21	1359.64	1356.22	1345.27	1374.93	1387.48	1383.72	1375.98	1323.57	1380.24	1326.3	1354.22	1375.5	1352.74	1368.31	1349.51	1383.56	1342.57	1318.28	1380.14	1344.06	1333.31	1340.91	1345.99	1356.18	1338.97	1355.32	1338.27	1336.83
21999	1290.61	1289.89	1295.67	1290.3	1292.16	1295.44	1291.51	1261.25	1291.29	1255.99	1290.18	1298.56	1297.52	1304.92	1310.78	1284.26	1303.37	1300.97	1311.23	1419.28	1376.48	1357.52	1356.58	1346.7	1377.2	1387.12	1381.46	1376.01	1324.36	1380.79	1325.85	1355.23	1375.27	1351.42	1368.92	1349.21	1383.61	1342.58	1318.08	1380.33	1345.37	1332.37	1341.81	1347.37	1356.33	1341.04	1355.47	1340.03	1337.89
35617	1285.24	1284.41	1290.25	1286.15	1287.47	1293.53	1285.97	1256.34	1286.18	1250.35	1285.09	1295.79	1292.69	1297.82	1305.36	1278.79	1299.38	1295.25	1306.34	1414.98	1372.83	1357.07	1350.39	1341.35	1371.97	1384.57	1378.38	1373.48	1317.07	1377.26	1322.15	1349.59	1372.31	1347.81	1363.05	1343.24	1378.36	1337.38	1314.48	1376.53	1338.44	1327.19	1335.28	1340.87	1352.58	1334.88	1351.72	1335.49	1334.56
22008	1287.8	1285.88	1293.35	1288.32	1289.35	1296.47	1288.9	1258.61	1288.12	1253.06	1287.96	1298.2	1295.63	1300.65	1307.12	1280.58	1300.83	1297.38	1307.82	1416.63	1373.9	1358.73	1352.32	1343.52	1373.92	1386.16	1380.88	1374.15	1319.43	1379.29	1324.15	1351.72	1373.34	1349.89	1365.32	1345.45	1379.96	1339.79	1316.05	1377.66	1341.86	1329.34	1337.31	1344.26	1355.76	1337.42	1354.9	1337.13	1335.69
35512	1290.72	1290	1295.78	1290.41	1292.27	1295.55	1291.62	1261.36	1291.4	1256.1	1290.29	1298.67	1297.63	1305.03	1310.89	1284.37	1303.48	1301.08	1311.34	1419.38	1376.59	1357.62	1356.68	1346.81	1377.3	1387.22	1381.57	1376.11	1324.47	1380.9	1325.96	1355.34	1375.37	1351.53	1369.03	1349.32	1383.72	1342.68	1318.18	1380.43	1345.47	1332.48	1341.91	1347.48	1356.44	1341.14	1355.58	1340.14	1338
37471	1294.39	1294.36	1300.3	1295.33	1296.82	1300.25	1295.58	1265.38	1295.22	1260.21	1293.71	1303.31	1301.63	1309.54	1314.44	1288.4	1307.04	1305.5	1315.45	1423.68	1379.45	1361.14	1360.31	1350.29	1380.5	1390.37	1384.96	1380.05	1328.15	1385	1330.17	1359.86	1380.46	1355.83	1372.41	1352.62	1387.58	1345.99	1322.59	1383.94	1348.58	1337.08	1345.61	1351.49	1361.22	1344.54	1360.36	1343.78	1341.04
35519	1099.87	1096.79	1104.73	1098.08	1101.22	1109.54	1101.85	1068.61	1099.98	1059.89	1101.89	1112.24	1111.28	1117.54	1122.69	1090.52	1116.68	1111.62	1123.6	1247.25	1201.07	1195.49	1180.72	1162.77	1200.26	1214.08	1207.71	1207.5	1137.55	1210.46	1139.26	1175.67	1199.05	1171.83	1194.82	1173.79	1211.69	1162.26	1134.41	1207.37	1162.54	1149.05	1157.12	1171.11	1177.59	1158.68	1176.57	1159.8	1162.08
35517	1100.95	1097.87	1105.84	1099.16	1102.29	1110.61	1102.93	1069.73	1101.07	1061.02	1102.96	1113.35	1112.35	1118.63	1123.74	1091.61	1117.74	1112.7	1124.66	1248.24	1202.06	1196.49	1181.68	1163.82	1201.25	1215.06	1208.79	1208.51	1138.59	1211.43	1140.3	1176.71	1200.04	1172.83	1195.77	1174.83	1212.7	1163.29	1135.46	1208.35	1163.51	1150.07	1158.14	1172.11	1178.59	1159.7	1177.57	1160.82	1163.08
27177	1100.4	1097.31	1105.29	1098.6	1101.73	1110.06	1102.37	1069.16	1100.51	1060.45	1102.41	1112.79	1111.8	1118.08	1123.2	1091.06	1117.18	1112.14	1124.08	1247.72	1201.55	1195.97	1181.17	1163.29	1200.74	1214.55	1208.28	1208	1138.06	1210.93	1139.77	1176.19	1199.53	1172.31	1195.26	1174.32	1212.16	1162.76	1134.92	1207.84	1162.99	1149.54	1157.61	1171.6	1178.07	1159.18	1177.05	1160.3	1162.57
27163	1100.87	1097.78	1105.75	1099.07	1102.2	1110.51	1102.84	1069.64	1100.98	1060.93	1102.87	1113.21	1112.26	1118.54	1123.65	1091.52	1117.64	1112.6	1124.57	1248.12	1201.97	1196.4	1181.59	1163.73	1201.16	1214.98	1208.66	1208.42	1138.5	1211.34	1140.21	1176.58	1199.95	1172.74	1195.68	1174.75	1212.58	1163.2	1135.36	1208.22	1163.46	1149.99	1158.09	1172.03	1178.5	1159.61	1177.48	1160.73	1163.03
27158	1100.54	1097.46	1105.43	1098.74	1101.87	1110.19	1102.51	1069.3	1100.65	1060.6	1102.55	1112.93	1111.94	1118.22	1123.33	1091.2	1117.32	1112.27	1124.24	1247.84	1201.67	1196.1	1181.33	1163.42	1200.89	1214.65	1208.4	1208.09	1138.19	1211.05	1139.9	1176.31	1199.65	1172.44	1195.42	1174.45	1212.31	1162.89	1135.05	1207.96	1163.11	1149.67	1157.74	1171.73	1178.19	1159.31	1177.17	1160.42	1162.66
22641	1101.01	1097.92	1105.86	1099.22	1102.34	1110.65	1102.97	1069.78	1101.11	1061.07	1103.01	1113.39	1112.37	1118.68	1123.76	1091.66	1117.71	1112.7	1124.67	1248.25	1202.06	1196.5	1181.73	1163.84	1201.29	1215.04	1208.8	1208.46	1138.6	1211.42	1140.36	1176.76	1200.08	1172.85	1195.89	1174.89	1212.71	1163.33	1135.47	1208.39	1163.6	1150.13	1158.18	1172.17	1178.64	1159.75	1177.62	1160.87	1163.15
22633	1100.41	1097.32	1105.3	1098.61	1101.74	1110.07	1102.38	1069.17	1100.52	1060.46	1102.42	1112.8	1111.81	1118.1	1123.21	1091.06	1117.19	1112.16	1124.13	1247.76	1201.56	1195.98	1181.18	1163.3	1200.74	1214.56	1208.29	1208.01	1138.07	1210.94	1139.77	1176.19	1199.54	1172.32	1195.27	1174.32	1212.2	1162.77	1134.93	1207.84	1163	1149.55	1157.63	1171.6	1178.08	1159.18	1177.06	1160.31	1162.57
22632	1100.4	1097.31	1105.29	1098.61	1101.74	1110.05	1102.37	1069.14	1100.51	1060.43	1102.41	1112.76	1111.8	1118.09	1123.2	1091.04	1117.2	1112.13	1124.11	1247.72	1201.55	1195.97	1181.2	1163.29	1200.77	1214.56	1208.25	1208.01	1138.05	1210.93	1139.77	1176.16	1199.53	1172.32	1195.3	1174.32	1212.14	1162.75	1134.92	1207.85	1163.03	1149.55	1157.61	1171.61	1178.08	1159.17	1177.06	1160.3	1162.61
22627	1100.61	1097.52	1105.5	1098.82	1101.94	1110.27	1102.58	1069.38	1100.72	1060.67	1102.62	1113.01	1112.01	1118.29	1123.41	1091.27	1117.36	1112.35	1124.29	1247.94	1201.74	1196.18	1181.36	1163.49	1200.93	1214.74	1208.48	1208.2	1138.26	1211.12	1139.97	1176.38	1199.69	1172.51	1195.46	1174.51	1212.39	1162.96	1135.13	1208.03	1163.22	1149.75	1157.82	1171.79	1178.27	1159.37	1177.25	1160.5	1162.76
22626	1099.55	1096.46	1104.44	1097.76	1100.89	1109.22	1101.53	1068.28	1099.7	1059.57	1101.57	1111.97	1110.97	1117.21	1122.36	1090.21	1116.35	1111.3	1123.28	1246.97	1200.77	1195.16	1180.41	1162.49	1199.97	1213.78	1207.5	1207.22	1137.23	1210.16	1138.95	1175.4	1198.72	1171.52	1194.55	1173.53	1211.43	1161.96	1134.1	1207.04	1162.24	1148.73	1156.83	1170.8	1177.27	1158.37	1176.25	1159.46	1161.79
22615	1099.62	1096.53	1104.51	1097.83	1100.96	1109.29	1101.6	1068.34	1099.74	1059.62	1101.63	1112.04	1111.02	1117.32	1122.43	1090.26	1116.42	1111.36	1123.36	1247.03	1200.84	1195.22	1180.49	1162.56	1200.04	1213.85	1207.57	1207.29	1137.3	1210.23	1139.02	1175.47	1198.75	1171.59	1194.62	1173.59	1211.5	1162.02	1134.17	1207.11	1162.32	1148.8	1156.9	1170.87	1177.34	1158.44	1176.32	1159.53	1161.87
20686	1100.31	1097.23	1105.2	1098.52	1101.65	1109.98	1102.29	1069.07	1100.43	1060.36	1102.33	1112.71	1111.72	1118	1123.12	1090.97	1117.1	1112.06	1124.04	1247.68	1201.47	1195.9	1181.09	1163.21	1200.66	1214.47	1208.21	1207.93	1137.98	1210.86	1139.68	1176.11	1199.45	1172.23	1195.18	1174.24	1212.12	1162.68	1134.84	1207.76	1162.91	1149.46	1157.54	1171.52	1177.99	1159.1	1176.97	1160.22	1162.48
15670	1099.75	1096.67	1104.64	1097.96	1101.09	1109.41	1101.72	1068.49	1099.86	1059.77	1101.76	1112.15	1111.16	1117.45	1122.57	1090.4	1116.54	1111.5	1123.48	1247.18	1200.96	1195.4	1180.57	1162.69	1200.14	1213.97	1207.7	1207.41	1137.44	1210.35	1139.14	1175.59	1198.93	1171.71	1194.71	1173.71	1211.61	1162.15	1134.3	1207.25	1162.41	1148.93	1157	1170.99	1177.47	1158.57	1176.45	1159.68	1161.96
13183	1100.57	1097.49	1105.46	1098.78	1101.91	1110.23	1102.55	1069.34	1100.69	1060.63	1102.58	1112.97	1111.97	1118.26	1123.37	1091.23	1117.36	1112.32	1124.29	1247.9	1201.71	1196.14	1181.36	1163.46	1200.93	1214.68	1208.44	1208.13	1138.23	1211.09	1139.93	1176.35	1199.69	1172.48	1195.42	1174.48	1212.35	1162.93	1135.09	1208	1163.19	1149.71	1157.79	1171.76	1178.23	1159.34	1177.22	1160.46	1162.73
3541_F	1099.65	1096.56	1104.54	1097.85	1100.98	1109.3	1101.62	1068.39	1099.76	1059.67	1101.65	1112.01	1111.05	1117.34	1122.46	1090.29	1116.44	1111.39	1123.37	1247.05	1200.86	1195.28	1180.46	1162.58	1200.04	1213.84	1207.56	1207.29	1137.33	1210.24	1139.04	1175.44	1198.83	1171.6	1194.63	1173.61	1211.47	1162.05	1134.19	1207.14	1162.31	1148.82	1156.9	1170.89	1177.37	1158.46	1176.35	1159.58	1161.82
3541_L	1100.56	1097.48	1105.46	1098.76	1101.9	1110.22	1102.54	1069.32	1100.67	1060.62	1102.57	1112.96	1111.96	1118.24	1123.36	1091.22	1117.34	1112.3	1124.27	1247.89	1201.69	1196.12	1181.34	1163.44	1200.92	1214.67	1208.43	1208.12	1138.18	1211.08	1139.92	1176.33	1199.61	1172.42	1195.47	1174.46	1212.31	1162.91	1135.07	1207.98	1163.14	1149.7	1157.78	1171.74	1178.22	1159.32	1177.2	1160.45	1162.71
3541_T	1100.58	1097.5	1105.47	1098.79	1101.92	1110.24	1102.56	1069.35	1100.7	1060.64	1102.59	1112.98	1111.98	1118.26	1123.38	1091.24	1117.33	1112.33	1124.26	1247.91	1201.72	1196.15	1181.33	1163.47	1200.91	1214.72	1208.45	1208.17	1138.23	1211.1	1139.94	1176.36	1199.67	1172.48	1195.43	1174.49	1212.36	1162.93	1135.1	1208.01	1163.16	1149.72	1157.79	1171.77	1178.24	1159.35	1177.23	1160.47	1162.73
3541_Y	1098.47	1095.38	1103.37	1096.68	1099.81	1108.15	1100.45	1067.17	1098.58	1058.45	1100.48	1110.89	1109.9	1116.19	1121.31	1089.11	1115.29	1110.23	1122.23	1246.05	1199.78	1194.21	1179.4	1161.47	1199.01	1212.81	1206.53	1206.25	1136.16	1209.18	1137.91	1174.39	1197.73	1170.47	1193.56	1172.51	1210.42	1160.94	1133.05	1206.08	1161.23	1147.7	1155.79	1169.79	1176.27	1157.34	1175.25	1158.47	1160.74
3541_AB	1100.34	1097.26	1105.24	1098.55	1101.68	1110	1102.32	1069.1	1100.45	1060.39	1102.36	1112.74	1111.75	1118.03	1123.15	1091.01	1117.13	1112.09	1124.06	1247.7	1201.49	1195.92	1181.14	1163.23	1200.72	1214.47	1208.23	1207.92	1137.97	1210.88	1139.7	1176.13	1199.41	1172.22	1195.27	1174.26	1212.11	1162.71	1134.86	1207.78	1162.93	1149.49	1157.57	1171.54	1178.01	1159.12	1177	1160.25	1162.51
3536_X	1100.26	1097.18	1105.15	1098.47	1101.6	1109.92	1102.24	1069.02	1100.37	1060.31	1102.27	1112.66	1111.67	1117.95	1123.07	1090.92	1117.05	1112.01	1123.98	1247.63	1201.39	1195.85	1181.04	1163.16	1200.61	1214.39	1208.16	1207.88	1137.93	1210.81	1139.63	1176.06	1199.4	1172.18	1195.13	1174.19	1212.07	1162.63	1134.79	1207.71	1162.86	1149.41	1157.49	1171.47	1177.94	1159.05	1176.93	1160.17	1162.43
35515	1098.12	1095.02	1103.01	1096.31	1099.45	1107.79	1100.1	1066.79	1098.23	1058.07	1100.14	1110.54	1109.53	1115.83	1120.95	1088.76	1114.93	1109.88	1121.87	1245.73	1199.45	1193.84	1179.06	1161.12	1198.64	1212.48	1206.19	1205.92	1135.84	1208.85	1137.55	1174.04	1197.42	1170.16	1193.21	1172.17	1210.11	1160.62	1132.69	1205.75	1160.88	1147.35	1155.47	1169.48	1175.92	1157	1174.91	1158.09	1160.46
27164	1098.4	1095.31	1103.3	1096.6	1099.74	1108.08	1100.38	1067.1	1098.51	1058.37	1100.42	1110.82	1109.83	1116.12	1121.25	1089.05	1115.22	1110.16	1122.15	1245.98	1199.71	1194.11	1179.34	1161.4	1198.9	1212.74	1206.49	1206.15	1136.12	1209.12	1137.83	1174.32	1197.66	1170.43	1193.48	1172.45	1210.34	1160.9	1132.98	1206.01	1161.17	1147.63	1155.72	1169.76	1176.2	1157.28	1175.18	1158.37	1160.72
27155	1098.27	1095.18	1103.16	1096.47	1099.61	1107.95	1100.25	1066.95	1098.38	1058.23	1100.29	1110.69	1109.68	1115.99	1121.11	1088.91	1115.09	1110.04	1122.04	1245.87	1199.6	1193.99	1179.22	1161.28	1198.79	1212.61	1206.38	1206.06	1135.99	1208.97	1137.7	1174.19	1197.57	1170.31	1193.36	1172.32	1210.25	1160.78	1132.85	1205.9	1161.04	1147.5	1155.63	1169.63	1176.08	1157.15	1175.06	1158.25	1160.62
22644	1097.86	1094.77	1102.76	1096.06	1099.2	1107.54	1099.84	1066.54	1097.97	1057.8	1099.88	1110.28	1109.29	1115.59	1120.72	1088.49	1114.69	1109.63	1121.63	1245.51	1199.22	1193.63	1178.84	1160.89	1198.44	1212.26	1206.01	1205.7	1135.6	1208.63	1137.31	1173.81	1197.2	1169.93	1192.99	1171.94	1209.89	1160.39	1132.46	1205.53	1160.59	1147.12	1155.24	1169.22	1175.71	1156.77	1174.69	1157.89	1160.24
22640	1098.92	1095.82	1103.82	1097.12	1100.26	1108.58	1100.89	1067.61	1099.03	1058.89	1100.93	1111.33	1110.33	1116.63	1121.75	1089.55	1115.73	1110.66	1122.66	1246.44	1200.19	1194.62	1179.83	1161.89	1199.41	1213.22	1206.97	1206.66	1136.62	1209.59	1138.33	1174.81	1198.17	1170.93	1193.97	1172.93	1210.85	1161.36	1133.48	1206.46	1161.66	1148.13	1156.24	1170.25	1176.69	1157.74	1175.67	1158.89	1161.25
22610	1098.65	1095.56	1103.55	1096.85	1099.99	1108.32	1100.63	1067.34	1098.75	1058.61	1100.67	1111.06	1110.07	1116.37	1121.5	1089.28	1115.47	1110.41	1122.41	1246.17	1199.95	1194.36	1179.58	1161.65	1199.16	1212.97	1206.74	1206.42	1136.37	1209.36	1138.08	1174.55	1197.93	1170.68	1193.72	1172.68	1210.61	1161.11	1133.23	1206.25	1161.38	1147.88	1156	1170	1176.45	1157.52	1175.43	1158.65	1161
21230	1097.59	1094.46	1102.49	1095.79	1098.93	1107.28	1099.58	1066.25	1097.67	1057.51	1099.61	1109.99	1108.97	1115.32	1120.44	1088.22	1114.43	1109.36	1121.37	1245.24	1198.98	1193.36	1178.59	1160.63	1198.2	1211.98	1205.75	1205.45	1135.33	1208.38	1137.04	1173.56	1196.95	1169.68	1192.74	1171.68	1209.61	1160.14	1132.19	1205.25	1160.39	1146.85	1154.98	1168.99	1175.44	1156.5	1174.42	1157.63	1159.97
13187	1098.81	1095.72	1103.71	1097.02	1100.15	1108.48	1100.79	1067.52	1098.92	1058.79	1100.83	1111.22	1110.23	1116.52	1121.64	1089.45	1115.62	1110.56	1122.55	1246.35	1200.09	1194.51	1179.72	1161.79	1199.28	1213.12	1206.87	1206.52	1136.52	1209.46	1138.23	1174.71	1198.04	1170.82	1193.87	1172.83	1210.72	1161.25	1133.38	1206.39	1161.55	1148.03	1156.1	1170.12	1176.58	1157.67	1175.56	1158.76	1161.14
13186	1098.56	1095.46	1103.45	1096.76	1099.9	1108.23	1100.54	1067.25	1098.67	1058.52	1100.58	1110.97	1109.97	1116.27	1121.39	1089.2	1115.37	1110.31	1122.3	1246.11	1199.82	1194.24	1179.48	1161.54	1199.04	1212.88	1206.63	1206.26	1136.26	1209.26	1137.98	1174.46	1197.76	1170.57	1193.62	1172.59	1210.45	1161.04	1133.12	1206.12	1161.31	1147.77	1155.83	1169.9	1176.34	1157.42	1175.32	1158.51	1160.86
13184	1098.06	1094.97	1102.96	1096.26	1099.41	1107.75	1100.04	1066.74	1098.18	1058.01	1100.08	1110.49	1109.48	1115.79	1120.91	1088.7	1114.89	1109.83	1121.83	1245.69	1199.41	1193.83	1179.03	1161.08	1198.64	1212.44	1206.19	1205.87	1135.76	1208.82	1137.51	1174.02	1197.39	1170.13	1193.19	1172.14	1210.08	1160.55	1132.65	1205.72	1160.85	1147.31	1155.43	1169.44	1175.89	1156.92	1174.87	1158.09	1160.44
13180	1098.77	1095.67	1103.67	1096.97	1100.11	1108.45	1100.74	1067.47	1098.88	1058.75	1100.79	1111.19	1110.19	1116.48	1121.61	1089.41	1115.59	1110.53	1122.52	1246.31	1200.06	1194.47	1179.69	1161.75	1199.29	1213.07	1206.84	1206.48	1136.48	1209.46	1138.19	1174.67	1198	1170.79	1193.83	1172.8	1210.68	1161.25	1133.34	1206.36	1161.52	1147.98	1156.07	1170.11	1176.55	1157.63	1175.53	1158.76	1161.11
3541_E	1096.77	1093.67	1101.68	1094.97	1098.11	1106.45	1098.75	1065.4	1096.88	1056.65	1098.78	1109.2	1108.2	1114.51	1119.64	1087.38	1113.62	1108.5	1120.55	1244.54	1198.22	1192.62	1177.82	1159.85	1197.44	1211.27	1205.01	1204.7	1134.54	1207.63	1136.26	1172.79	1196.19	1168.91	1191.98	1170.91	1208.9	1159.32	1131.39	1204.5	1159.62	1146.07	1154.19	1168.23	1174.68	1155.69	1173.66	1156.85	1159.21
3536_N	1098.68	1095.59	1103.58	1096.88	1100.02	1108.35	1100.66	1067.37	1098.79	1058.65	1100.69	1111.09	1110.1	1116.4	1121.52	1089.32	1115.5	1110.43	1122.43	1246.23	1199.98	1194.4	1179.61	1161.67	1199.2	1213.01	1206.76	1206.44	1136.4	1209.38	1138.11	1174.59	1197.95	1170.71	1193.75	1172.71	1210.64	1161.14	1133.25	1206.24	1161.44	1147.91	1156.02	1170.03	1176.47	1157.52	1175.45	1158.67	1161.03
3541_J	1097.99	1094.89	1102.89	1096.18	1099.33	1107.66	1099.96	1066.67	1098.09	1057.94	1100	1110.4	1109.41	1115.71	1120.83	1088.63	1114.81	1109.75	1121.74	1245.61	1199.33	1193.73	1178.95	1161	1198.52	1212.36	1206.11	1205.77	1135.72	1208.73	1137.43	1173.92	1197.27	1170.04	1193.1	1172.06	1209.96	1160.5	1132.57	1205.63	1160.77	1147.19	1155.32	1169.36	1175.81	1156.88	1174.79	1157.97	1160.35
3619_E	1098.11	1095.02	1103.01	1096.31	1099.45	1107.78	1100.09	1066.8	1098.22	1058.07	1100.13	1110.53	1109.53	1115.83	1120.96	1088.75	1114.93	1109.87	1121.87	1245.72	1199.45	1193.85	1179.06	1161.12	1198.64	1212.48	1206.23	1205.88	1135.84	1208.85	1137.55	1174.04	1197.39	1170.16	1193.21	1172.17	1210.07	1160.62	1132.69	1205.75	1160.89	1147.35	1155.44	1169.48	1175.93	1157	1174.91	1158.09	1160.47
3536_Z	1095.66	1092.56	1100.57	1093.85	1097.01	1105.36	1097.65	1064.25	1095.77	1055.5	1097.69	1108.12	1107.1	1113.43	1118.56	1086.27	1112.53	1107.45	1119.48	1243.57	1197.22	1191.6	1176.8	1158.82	1196.44	1210.27	1204.01	1203.69	1133.47	1206.64	1135.19	1171.77	1195.18	1167.88	1190.94	1169.88	1207.9	1158.31	1130.29	1203.54	1158.55	1145.01	1153.15	1167.19	1173.65	1154.68	1172.63	1155.81	1158.17
3541_S	1097.54	1094.44	1102.44	1095.73	1098.88	1107.21	1099.52	1066.21	1097.65	1057.48	1099.56	1109.96	1108.97	1115.26	1120.39	1088.18	1114.36	1109.3	1121.3	1245.21	1198.92	1193.31	1178.52	1160.57	1198.14	1211.95	1205.7	1205.38	1135.25	1208.32	1136.96	1173.5	1196.89	1169.61	1192.68	1171.6	1209.58	1160.08	1132.13	1205.21	1160.34	1146.79	1154.92	1168.94	1175.38	1156.42	1174.36	1157.58	1159.92
3536_U	1097.57	1094.47	1102.48	1095.77	1098.92	1107.22	1099.56	1066.18	1097.69	1057.44	1099.59	1109.97	1108.95	1115.27	1120.4	1088.19	1114.38	1109.3	1121.35	1245.16	1198.93	1193.33	1178.54	1160.59	1198.16	1211.97	1205.71	1205.4	1135.28	1208.35	1137	1173.52	1196.94	1169.64	1192.7	1171.63	1209.61	1160.09	1132.14	1205.28	1160.36	1146.81	1154.93	1168.95	1175.41	1156.46	1174.39	1157.59	1159.94
3536_E	1095.99	1092.89	1100.9	1094.18	1097.33	1105.68	1097.97	1064.6	1096.1	1055.86	1098.01	1108.43	1107.43	1113.75	1118.87	1086.6	1112.84	1107.77	1119.8	1243.86	1197.51	1191.87	1177.1	1159.12	1196.73	1210.56	1204.3	1203.95	1133.79	1206.9	1135.5	1172.07	1195.44	1168.17	1191.27	1170.19	1208.15	1158.59	1130.64	1203.82	1158.88	1145.32	1153.46	1167.49	1173.95	1154.99	1172.92	1156.12	1158.47
3536_C	1098.8	1095.71	1103.7	1097	1100.14	1108.46	1100.77	1067.49	1098.91	1058.77	1100.81	1111.21	1110.21	1116.51	1121.63	1089.43	1115.58	1110.55	1122.54	1246.33	1200.08	1194.5	1179.68	1161.78	1199.3	1213.11	1206.86	1206.51	1136.51	1209.48	1138.18	1174.69	1198.05	1170.81	1193.86	1172.82	1210.74	1161.25	1133.37	1206.35	1161.55	1148.02	1156.13	1170.14	1176.54	1157.62	1175.53	1158.75	1161.13
[truncated: 227 more columns]

## Sheet: Fig. 2a
Joint site frequency spectrum (JSFS) of 4-fold degenerate sites between Morocco (columns, n=40) and CVI (rows, n=40). Table entries represents the number of variants found in n1 samples in Morocco (column number, zero-based) and n2 samples in CVI (row number, zero-based).
			Frequency in Morocco * 40
		0	1	2	3	4	5	6	7	8	9	10	11	12	13	14	15	16	17	18	19	20	21	22	23	24	25	26	27	28	29	30	31	32	33	34	35	36	37	38	39	40
Frequency in CVI * 40	0	595477	2197	984	586	429	304	218	197	181	147	142	122	111	88	90	76	65	71	54	48	52	38	49	40	44	42	37	44	29	33	35	22	28	18	22	20	16	18	14	7	31
	1	76	0	0	0	1	0	0	0	0	0	0	0	0	0	0	0	0	0	0	0	0	0	0	0	0	0	0	0	0	0	0	0	0	0	0	0	0	0	0	0	0
	2	40	0	0	0	0	0	0	1	0	0	0	0	0	0	0	0	0	0	0	0	0	0	0	0	0	0	0	0	0	0	0	0	0	0	0	0	0	0	0	1	0
	3	19	0	0	0	0	0	0	0	0	0	0	0	0	0	0	0	0	0	0	0	0	0	0	0	0	0	0	0	0	0	0	0	0	0	0	0	0	0	0	0	0
	4	7	0	0	0	0	0	0	0	0	0	0	0	0	0	0	0	0	0	0	0	0	0	0	0	0	0	0	0	0	0	0	0	0	0	0	0	0	0	0	0	0
	5	2	0	1	0	0	0	0	0	0	0	0	0	0	0	0	0	0	0	0	0	0	0	0	0	0	0	0	0	0	0	0	0	0	0	0	0	0	0	0	0	0
	6	5	0	0	0	0	0	0	0	0	0	0	0	0	0	0	0	0	0	0	0	0	0	0	0	0	0	0	0	0	0	0	0	0	0	0	0	0	0	0	0	0
	7	2	0	0	0	0	0	0	0	0	0	0	0	0	0	0	0	0	0	0	0	0	0	0	0	0	0	0	0	0	0	0	0	0	0	0	0	0	0	0	0	0
	8	1	1	0	0	0	0	0	0	0	0	0	0	0	0	0	0	0	0	0	0	0	0	0	0	0	0	0	0	0	0	0	0	0	0	0	0	0	0	0	0	0
	9	4	0	0	0	0	0	0	0	0	0	0	0	0	0	1	0	0	0	0	0	0	0	0	0	0	0	0	0	0	0	0	0	0	0	0	0	0	0	0	0	0
	10	3	0	0	0	0	0	0	0	0	0	0	0	0	0	0	0	0	0	0	0	0	0	0	0	0	0	0	0	0	0	0	0	0	0	0	0	0	0	0	0	0
	11	5	0	0	0	0	0	0	0	0	0	0	0	0	0	0	0	0	0	0	0	0	0	0	0	0	0	0	0	0	0	0	0	0	0	0	0	0	0	0	0	0
	12	3	0	0	0	0	0	0	0	0	0	0	0	0	0	0	0	0	0	0	0	0	0	0	0	0	0	0	0	0	0	0	0	0	0	0	0	0	0	0	0	0
	13	4	0	0	0	0	0	0	0	0	0	0	0	0	0	0	0	0	0	0	0	0	0	0	0	0	0	0	0	0	0	0	0	0	0	0	0	0	0	0	0	0
	14	2	0	0	0	0	0	0	0	0	0	0	0	0	0	0	0	0	0	0	0	0	0	0	0	0	0	0	0	0	0	0	0	0	0	0	0	0	0	0	0	0
	15	1	0	0	0	0	0	0	0	0	0	0	0	0	0	0	0	0	0	0	0	0	0	0	0	0	0	0	0	0	0	0	0	0	0	0	0	0	0	0	0	0
	16	2	0	0	0	0	0	0	0	0	0	0	0	0	0	0	0	0	0	0	0	0	0	0	0	0	0	0	0	0	0	0	0	0	0	0	0	0	0	0	0	0
	17	0	0	0	0	0	0	0	0	0	0	0	0	0	0	0	0	0	0	0	0	0	0	0	0	0	0	0	0	0	0	0	0	0	0	0	0	0	0	0	0	1
	18	1	0	0	0	0	0	0	0	0	0	0	0	0	0	0	0	0	0	0	0	0	0	0	0	0	0	0	0	0	0	0	0	0	0	0	0	0	0	0	0	0
	19	2	0	0	0	0	0	0	0	0	0	0	0	0	0	0	0	0	0	0	0	0	0	0	0	0	0	0	0	0	0	0	0	0	0	0	0	0	0	0	0	0
	20	0	0	0	0	0	0	0	0	0	0	0	0	0	0	0	0	0	0	0	0	0	0	0	0	0	0	0	0	0	0	0	0	0	0	0	0	0	0	0	0	0
	21	0	0	0	0	0	0	0	0	0	0	0	0	0	0	0	0	0	0	0	0	0	0	0	0	0	0	0	0	0	0	0	0	0	0	0	0	0	0	0	0	0
	22	0	0	0	0	0	0	0	0	0	0	0	0	0	0	0	0	0	0	0	0	0	0	0	0	0	0	0	0	0	0	0	0	0	0	0	0	0	0	0	0	0
	23	0	0	0	0	0	0	0	0	0	0	0	0	0	0	0	0	0	0	0	0	0	0	0	0	0	0	0	0	0	0	0	0	0	0	0	0	0	0	0	0	0
	24	0	0	0	0	0	0	0	0	0	0	0	0	0	0	0	0	0	0	0	0	0	0	0	0	0	0	0	0	0	0	0	0	0	0	0	0	0	0	0	0	0
	25	0	0	0	0	0	0	0	0	0	0	1	0	0	0	0	0	0	0	0	0	0	0	0	0	0	0	0	0	0	0	0	0	0	0	0	0	0	0	0	0	0
	26	0	0	0	0	0	0	0	0	0	0	0	0	0	0	0	0	0	0	0	0	0	0	0	0	0	0	0	0	0	0	0	0	0	0	0	0	0	0	0	0	0
	27	0	0	0	0	0	0	0	0	0	0	0	0	0	0	0	0	0	0	0	0	0	0	0	0	0	0	0	0	0	0	0	0	0	0	0	0	0	0	0	0	0
	28	0	0	0	0	0	0	0	0	0	0	0	0	0	0	0	0	0	0	0	0	0	0	0	0	0	0	0	0	0	0	0	0	0	0	0	0	0	0	0	0	0
	29	0	0	0	0	0	0	0	0	0	0	0	0	0	0	0	0	0	0	0	0	0	0	0	0	0	0	0	0	0	0	0	0	0	0	0	0	0	0	0	0	0
	30	0	0	0	0	0	0	0	0	0	0	0	0	0	0	0	0	0	0	0	0	0	0	0	0	0	0	0	0	0	0	0	0	0	0	0	0	0	0	0	0	0
	31	0	0	0	0	0	0	0	0	0	0	0	0	0	0	0	0	0	0	0	0	0	0	0	0	0	0	0	0	0	0	0	0	0	0	0	0	0	0	0	0	0
	32	0	0	0	0	0	0	0	0	0	0	0	0	0	0	0	0	0	0	0	0	0	0	0	0	0	0	0	0	0	0	0	0	0	0	0	0	0	0	0	0	0
	33	0	0	0	0	0	0	0	0	0	0	0	0	0	0	0	0	0	0	0	0	0	0	0	0	0	0	0	0	0	0	0	0	0	0	0	0	0	0	0	0	0
	34	0	0	0	0	0	0	0	0	0	0	0	0	0	0	0	0	0	0	0	0	0	0	0	0	0	0	0	0	0	0	0	0	0	0	0	0	0	0	0	0	0
	35	0	0	0	0	0	0	0	0	0	0	0	0	0	0	0	0	0	0	0	0	0	0	0	0	0	0	0	0	0	0	0	0	0	0	0	0	0	0	0	0	1
	36	0	0	0	0	0	0	0	0	0	0	0	0	0	0	0	0	0	0	0	0	0	0	0	0	0	0	0	0	0	0	0	0	0	0	0	0	0	0	0	0	0
	37	0	0	0	0	0	0	0	0	0	0	0	0	0	0	0	0	0	0	0	0	0	0	0	0	0	0	0	0	0	0	0	0	0	0	0	0	0	0	0	0	1
	38	0	0	0	0	0	0	0	0	0	0	0	0	0	0	0	0	0	0	0	0	0	0	0	0	0	0	0	0	0	0	0	0	0	0	0	0	0	0	0	0	0
	39	0	0	0	0	0	0	0	0	0	0	0	0	0	0	0	0	0	0	0	0	0	0	0	0	0	0	0	0	0	0	0	0	0	0	0	0	0	0	0	0	3
	40	221	64	36	41	32	41	39	33	29	43	32	42	26	35	36	42	33	35	31	40	42	42	63	41	52	41	51	61	66	55	74	75	87	57	83	89	110	130	183	227	25582

## Sheet: Fig. 2b
Joint site frequency spectrum (JSFS) of 4-fold degenerate sites between Fogo (columns, n=40) and Santo Antão (rows, n=40). Table entries represents the number of variants found in n1 samples in Fogo (column number, zero-based) and n2 samples in Santo Antão (row number, zero-based).
		Frequency in Fogo * 40
		0	1	2	3	4	5	6	7	8	9	10	11	12	13	14	15	16	17	18	19	20	21	22	23	24	25	26	27	28	29	30	31	32	33	34	35	36	37	38	39	40
Frequency in Santo Antão * 40	0	17197	126	59	24	23	11	19	5	4	1	1	4	1	2	3	0	3	1	0	1	0	1	1	1	1	1	0	0	0	0	0	0	0	0	0	0	0	0	0	0	5
	1	102	2	0	0	0	0	0	0	0	0	0	0	0	0	0	0	0	0	0	0	0	0	0	0	0	0	0	0	0	0	0	0	0	0	0	0	0	0	0	0	0
	2	48	0	0	0	0	0	0	0	0	0	0	0	0	0	0	0	0	0	0	0	0	0	0	0	0	0	0	0	0	0	0	0	0	0	0	0	0	0	0	1	0
	3	28	0	0	0	0	0	0	0	0	0	0	0	0	0	0	0	0	0	0	0	0	0	0	0	0	0	0	0	0	0	0	0	0	0	0	0	0	0	0	0	0
	4	18	1	0	1	0	0	0	0	0	0	0	0	0	0	0	0	0	0	0	0	0	0	0	0	0	0	0	0	0	0	0	0	0	0	0	0	0	0	0	0	0
	5	15	0	0	0	0	0	0	0	0	0	0	0	0	0	0	0	0	0	0	0	0	0	0	0	0	0	0	0	0	0	0	0	0	0	0	0	0	0	0	0	0
	6	12	0	0	0	0	0	0	0	0	0	0	0	0	0	0	0	0	0	0	0	0	0	0	0	0	0	0	0	0	0	0	0	0	0	0	0	0	0	0	0	0
	7	11	0	0	0	0	0	0	0	0	0	0	0	0	0	0	0	0	0	0	0	0	0	0	0	0	0	0	0	0	0	0	0	0	0	0	0	0	0	0	0	0
	8	5	0	0	0	0	0	0	0	0	0	0	0	0	0	0	0	0	0	0	0	0	0	0	0	0	0	0	0	0	0	0	0	0	0	0	0	0	0	0	0	0
	9	5	0	0	0	0	0	0	0	0	0	0	0	0	0	0	0	0	0	0	0	0	0	0	0	0	0	0	0	0	0	0	0	0	0	0	0	0	0	0	0	0
	10	7	0	0	0	0	0	0	0	0	0	0	0	0	0	0	0	0	0	0	0	0	0	0	0	0	0	0	0	0	0	0	0	0	0	0	0	0	0	0	0	0
	11	2	0	0	0	0	0	0	0	0	0	0	0	0	0	0	0	0	0	0	0	0	0	0	0	0	0	0	0	0	0	0	0	0	0	0	0	0	0	0	0	0
	12	2	0	0	0	0	0	0	0	0	0	0	0	0	0	0	0	0	0	0	0	0	0	0	0	0	0	0	0	0	0	0	0	0	0	0	0	0	0	0	0	0
	13	2	0	0	0	0	0	0	0	0	0	0	0	0	0	0	0	0	0	0	0	0	0	0	0	0	0	0	0	0	0	0	0	0	0	0	0	0	0	0	0	0
	14	2	0	0	0	0	0	0	0	0	0	0	0	0	0	0	0	0	0	0	0	0	0	0	0	0	0	0	0	0	0	0	0	0	0	0	0	0	0	0	0	0
	15	4	0	0	0	1	0	0	0	0	0	0	0	0	0	0	0	0	0	0	0	0	0	0	0	0	0	0	0	0	0	0	0	0	0	0	0	0	0	0	0	0
	16	2	0	0	0	0	0	0	0	0	0	0	0	0	0	0	0	0	0	0	0	0	0	0	0	0	0	0	0	0	0	0	0	0	0	0	0	0	0	0	0	0
	17	0	0	0	0	0	0	0	0	0	0	0	0	0	0	0	0	0	0	0	0	0	0	0	0	0	0	0	0	0	0	0	0	0	0	0	0	0	0	0	0	0
	18	0	0	0	0	0	0	0	0	0	0	0	0	0	0	0	0	0	0	0	0	0	0	0	0	0	0	0	0	0	0	0	0	0	0	0	0	0	0	0	0	0
	19	2	0	0	0	0	0	0	0	0	0	0	0	0	0	0	0	0	0	0	0	0	0	0	0	0	0	0	0	0	0	0	0	0	0	0	0	0	0	0	0	0
	20	2	0	0	0	0	0	0	0	0	0	0	0	0	0	0	0	0	0	0	0	0	0	0	0	0	0	0	0	0	0	0	0	0	0	0	0	0	0	0	0	0
	21	3	0	0	0	0	0	0	0	0	0	0	0	0	0	0	0	0	0	0	0	0	0	0	0	0	0	0	0	0	0	0	0	0	0	0	0	0	0	0	0	0
	22	1	0	0	0	0	0	0	0	0	0	0	0	0	0	0	0	0	0	0	0	0	0	0	0	0	0	0	0	0	0	0	0	0	0	0	0	0	0	0	0	0
	23	3	0	0	0	0	0	0	0	0	0	0	0	0	0	0	0	0	0	0	0	0	0	0	0	0	0	0	0	0	0	0	0	0	0	0	0	0	0	0	0	0
	24	0	0	0	0	0	0	0	0	0	0	0	0	0	0	0	0	0	0	0	0	0	0	0	0	0	0	0	0	0	0	0	0	0	0	0	0	0	0	0	0	0
	25	1	0	0	0	0	0	0	0	0	0	0	0	0	0	0	0	0	0	0	0	0	0	0	0	0	0	0	0	0	0	0	0	0	0	0	0	0	0	0	0	0
	26	2	0	0	0	0	0	0	0	0	0	0	0	0	0	0	0	0	0	0	0	0	0	0	0	0	0	0	0	0	0	0	0	0	0	0	0	0	0	0	0	0
	27	1	0	0	0	0	0	0	0	0	0	0	0	0	0	0	0	0	0	0	0	0	0	0	0	0	0	0	0	0	0	0	0	0	0	0	0	0	0	0	0	0
	28	2	0	0	0	0	0	0	0	0	0	0	0	0	0	0	0	0	0	0	0	0	0	0	0	0	0	0	0	0	0	0	0	0	0	0	0	0	0	0	0	0
	29	0	0	0	0	0	0	0	0	0	0	0	0	0	0	0	0	0	0	0	0	0	0	0	0	0	0	0	0	0	0	0	0	0	0	0	0	0	0	0	0	0
	30	1	0	0	0	0	0	0	0	0	0	0	0	0	0	0	0	0	0	0	0	0	0	0	0	0	0	0	0	0	0	0	0	0	0	0	0	0	0	0	0	0
	31	1	0	0	0	0	0	0	0	0	0	0	0	0	0	0	0	0	0	0	0	0	0	0	0	0	0	0	0	0	0	0	0	0	0	0	0	0	0	0	0	0
	32	1	0	0	0	0	0	0	0	0	0	0	0	0	0	0	0	0	0	0	0	0	0	0	0	0	0	0	0	0	1	0	0	0	0	0	0	0	0	0	0	0
	33	1	0	0	0	0	0	0	0	0	0	0	0	0	0	0	0	0	0	0	0	0	0	0	0	0	0	0	0	0	0	0	0	0	0	0	0	0	0	0	0	1
	34	0	0	0	0	0	0	0	0	0	0	0	0	0	0	0	0	0	0	0	0	0	0	0	0	0	0	0	0	0	0	0	0	0	0	0	0	0	0	0	0	0
	35	0	0	0	0	0	0	0	0	0	0	0	0	0	0	0	0	0	0	0	0	0	0	0	0	0	0	0	0	0	0	0	0	0	0	0	0	0	0	0	2	0
	36	2	0	0	0	0	0	0	0	0	0	0	0	0	0	0	0	0	0	0	0	0	0	0	0	0	0	0	0	0	0	0	0	0	0	0	0	0	0	0	0	0
	37	1	0	0	0	0	0	0	0	0	0	0	0	0	0	0	0	0	0	0	0	0	0	0	0	0	0	0	0	0	0	0	0	0	0	0	0	0	0	0	0	1
	38	1	0	0	0	0	0	0	0	0	0	0	0	0	0	0	0	0	0	0	0	0	0	0	0	0	0	0	0	0	0	0	0	0	0	0	0	0	0	0	1	3
	39	1	0	0	0	0	0	0	0	0	0	0	0	0	0	0	0	0	0	0	0	0	0	0	0	0	0	0	0	0	0	0	0	0	0	0	0	0	0	0	1	1
	40	0	0	0	0	0	0	0	0	0	0	0	0	0	0	0	0	0	0	0	0	0	0	0	0	0	0	0	0	0	0	0	1	0	0	0	1	0	0	1	1	11986

## Sheet: Fig. 2c
Effective population size (Ne) over time for Santo Antão (SA) and Fogo (FO) populations inferred from genome-wide data using RELATE and COLATE.
time	mean	lower	upper	group
0	1578.37	1492.56	1656.72	FO - FO
1000	1401.01	1111.18	1778.79	FO - FO
1389.5	749.396	566.965	925.111	FO - FO
1930.7	378.904	324.04	439.286	FO - FO
2682.7	196.548	156.47	230.266	FO - FO
3727.59	48.4633	30.1588	65.6202	FO - FO
5179.48	48.4633	30.1588	65.6202	FO - FO
5179.48	Inf	Inf	Inf	FO - FO
7196.86	Inf	Inf	Inf	FO - FO
10000	Inf	Inf	Inf	FO - FO
13895	Inf	Inf	Inf	FO - FO
19307	Inf	Inf	Inf	FO - FO
26827	Inf	Inf	Inf	FO - FO
37275.9	Inf	Inf	Inf	FO - FO
51794.8	Inf	Inf	Inf	FO - FO
71968.6	Inf	Inf	Inf	FO - FO
100000	Inf	Inf	Inf	FO - FO
138950	Inf	Inf	Inf	FO - FO
193070	Inf	Inf	Inf	FO - FO
268270	Inf	Inf	Inf	FO - FO
372759	Inf	Inf	Inf	FO - FO
517948	Inf	Inf	Inf	FO - FO
719686	Inf	Inf	Inf	FO - FO
1000000	Inf	Inf	Inf	FO - FO
1389500	Inf	Inf	Inf	FO - FO
1930700	Inf	Inf	Inf	FO - FO
2682700	Inf	Inf	Inf	FO - FO
3727590	Inf	Inf	Inf	FO - FO
5179480	Inf	Inf	Inf	FO - FO
7196860	Inf	Inf	Inf	FO - FO
10000000	Inf	Inf	Inf	FO - FO
100000000	Inf	Inf	Inf	FO - FO
0	33121.2	19030.2	59748.3	SA - FO
1000	24670.3	11812	44756.7	SA - FO
1389.5	4209.24	2856.8	6903.09	SA - FO
1930.7	1251.47	993.905	1538.56	SA - FO
2682.7	286.187	255.199	313.921	SA - FO
3727.59	39.2619	28.4374	46.5121	SA - FO
5179.48	39.2619	28.4374	46.5121	SA - FO
5179.48	Inf	Inf	Inf	SA - FO
7196.86	Inf	Inf	Inf	SA - FO
10000	Inf	Inf	Inf	SA - FO
13895	Inf	Inf	Inf	SA - FO
19307	Inf	Inf	Inf	SA - FO
26827	Inf	Inf	Inf	SA - FO
37275.9	Inf	Inf	Inf	SA - FO
51794.8	Inf	Inf	Inf	SA - FO
71968.6	Inf	Inf	Inf	SA - FO
100000	Inf	Inf	Inf	SA - FO
138950	Inf	Inf	Inf	SA - FO
193070	Inf	Inf	Inf	SA - FO
268270	Inf	Inf	Inf	SA - FO
372759	Inf	Inf	Inf	SA - FO
517948	Inf	Inf	Inf	SA - FO
719686	Inf	Inf	Inf	SA - FO
1000000	Inf	Inf	Inf	SA - FO
1389500	Inf	Inf	Inf	SA - FO
1930700	Inf	Inf	Inf	SA - FO
2682700	Inf	Inf	Inf	SA - FO
3727590	Inf	Inf	Inf	SA - FO
5179480	Inf	Inf	Inf	SA - FO
7196860	Inf	Inf	Inf	SA - FO
10000000	Inf	Inf	Inf	SA - FO
100000000	Inf	Inf	Inf	SA - FO
0	1309.02	1145.5	1434.7	SA - SA
1000	2221.75	1777.67	2877.04	SA - SA
1389.5	1181.78	970.389	1374.72	SA - SA
1930.7	593.123	503.346	742.423	SA - SA
2682.7	235.484	213.467	254.384	SA - SA
3727.59	39.7549	19.2142	54.2424	SA - SA
5179.48	39.7549	19.2142	54.2424	SA - SA
5179.48	Inf	Inf	Inf	SA - SA
7196.86	Inf	Inf	Inf	SA - SA
10000	Inf	Inf	Inf	SA - SA
13895	Inf	Inf	Inf	SA - SA
19307	Inf	Inf	Inf	SA - SA
26827	Inf	Inf	Inf	SA - SA
37275.9	Inf	Inf	Inf	SA - SA
51794.8	Inf	Inf	Inf	SA - SA
71968.6	Inf	Inf	Inf	SA - SA
100000	Inf	Inf	Inf	SA - SA
138950	Inf	Inf	Inf	SA - SA
193070	Inf	Inf	Inf	SA - SA
268270	Inf	Inf	Inf	SA - SA
372759	Inf	Inf	Inf	SA - SA
517948	Inf	Inf	Inf	SA - SA
719686	Inf	Inf	Inf	SA - SA
1000000	Inf	Inf	Inf	SA - SA
1389500	Inf	Inf	Inf	SA - SA
1930700	Inf	Inf	Inf	SA - SA
2682700	Inf	Inf	Inf	SA - SA
3727590	Inf	Inf	Inf	SA - SA
5179480	Inf	Inf	Inf	SA - SA
7196860	Inf	Inf	Inf	SA - SA
10000000	Inf	Inf	Inf	SA - SA
100000000	Inf	Inf	Inf	SA - SA

## Sheet: Fig. 2d
Cross-Coalescence rate (CCR) results across time. Shown are time steps, CCR median and SE
Time	CCR_median	CCR_SE
206618	0.620819	1.02747
206412	0.691629	1.02251
206205	0.695587	1.01803
205999	0.699481	1.01401
205792	0.789782	1.01044
205585	0.834086	1.00731
205379	0.829033	1.0046
205172	0.902022	1.00229
204966	0.935341	1.00038
204759	0.93655	0.998832
204553	0.937737	0.997648
204346	0.950159	0.996807
204140	0.996353	0.996294
203933	1.04173	0.996094
203726	1.0863	0.99619
203520	1.13005	0.996568
203313	1.16252	0.997212
203107	1.20437	0.998107
202900	1.22237	0.99924
202694	1.24767	1.00059
202487	1.23955	1.00216
202280	1.23159	1.00391
202074	1.23848	1.00585
201867	1.28323	1.00796
201661	1.32707	1.01022
201454	1.37001	1.01262
201248	1.41205	1.01515
201041	1.4532	1.01781
200835	1.45411	1.02057
200628	1.45238	1.02342
200421	1.45071	1.02637
200215	1.44907	1.02939
200008	1.44747	1.03247
199802	1.44736	1.03561
199595	1.47214	1.03881
199389	1.49632	1.04204
199182	1.51991	1.0453
198975	1.54292	1.04859
198769	1.56535	1.0519
198562	1.5872	1.05521
198356	1.60848	1.05853
198149	1.62918	1.06185
197943	1.64933	1.06515
197736	1.66891	1.06844
197529	1.66506	1.07171
197323	1.6605	1.07496
197116	1.65607	1.07817
196910	1.65178	1.08135
196703	1.64763	1.08449
196497	1.6436	1.08759
196290	1.6397	1.09064
196084	1.63593	1.09364
195877	1.63229	1.09658
195670	1.62878	1.09947
195464	1.6254	1.1023
195257	1.62214	1.10507
195051	1.619	1.10777
194844	1.61599	1.1104
194638	1.61309	1.11296
194431	1.61032	1.11545
194224	1.60767	1.11787
194018	1.60514	1.12021
193811	1.60273	1.12248
193605	1.60044	1.12467
193398	1.59826	1.12677
193192	1.59619	1.1288
192985	1.59424	1.13075
192779	1.5924	1.13261
192572	1.59068	1.13439
192365	1.58906	1.13609
192159	1.58756	1.1377
191952	1.58617	1.13923
191746	1.58488	1.14068
191539	1.5837	1.14204
191333	1.58262	1.14331
191126	1.58165	1.1445
190919	1.58079	1.14561
190713	1.58003	1.14663
190506	1.57953	1.14757
190300	1.5815	1.14842
190093	1.58312	1.14919
189887	1.5844	1.14987
189680	1.58534	1.15048
189473	1.58595	1.151
189267	1.58623	1.15144
189060	1.58618	1.1518
188854	1.5858	1.15208
188647	1.58511	1.15228
188441	1.5841	1.1524
188234	1.58277	1.15244
188028	1.58113	1.15241
187821	1.5796	1.15231
187614	1.58026	1.15213
187408	1.58101	1.15187
187201	1.58184	1.15155
186995	1.58276	1.15116
186788	1.58376	1.15069
186582	1.58484	1.15016
186375	1.58601	1.14956
186168	1.58726	1.1489
185962	1.58858	1.14817
185755	1.58999	1.14738
185549	1.59147	1.14653
185342	1.59303	1.14562
185136	1.59467	1.14465
184929	1.59638	1.14363
184723	1.59816	1.14255
184516	1.60002	1.14142
184309	1.60194	1.14024
184103	1.60394	1.139
183896	1.60601	1.13772
183690	1.60815	1.1364
183483	1.61035	1.13502
183277	1.61262	1.13361
183070	1.61496	1.13215
182863	1.61736	1.13065
182657	1.61982	1.12912
182450	1.62235	1.12755
182244	1.62494	1.12594
182037	1.62759	1.1243
181831	1.6303	1.12263
181624	1.63306	1.12094
181417	1.63589	1.11921
181211	1.63877	1.11746
181004	1.64171	1.11569
180798	1.6447	1.11389
180591	1.64774	1.11207
180385	1.65084	1.11024
180178	1.65398	1.10839
179972	1.65718	1.10652
179765	1.66043	1.10465
179558	1.66373	1.10276
179352	1.66707	1.10086
179145	1.65842	1.09895
178939	1.6444	1.09704
178732	1.6302	1.09513
178526	1.61583	1.09321
178319	1.60129	1.09129
178112	1.58659	1.08938
177906	1.57172	1.08746
177699	1.5567	1.08556
177493	1.54152	1.08366
177286	1.52619	1.08176
177080	1.51072	1.07988
176873	1.49511	1.07801
176667	1.47936	1.07615
176460	1.46348	1.0743
176253	1.45502	1.07247
176047	1.45605	1.07066
175840	1.45708	1.06887
175634	1.45812	1.0671
175427	1.45916	1.06535
175221	1.4602	1.06362
175014	1.46125	1.06192
174807	1.4623	1.06025
174601	1.46335	1.0586
174394	1.45898	1.05698
174188	1.43481	1.05539
173981	1.41054	1.05383
173775	1.38615	1.0523
173568	1.36167	1.0508
173361	1.33709	1.04934
173155	1.31242	1.04792
172948	1.28767	1.04652
172742	1.26284	1.04517
172535	1.23795	1.04385
172329	1.23696	1.04257
172122	1.24119	1.04133
171916	1.24542	1.04013
171709	1.24966	1.03897
171502	1.2539	1.03785
171296	1.25297	1.03678
171089	1.22504	1.03574
170883	1.21059	1.03475
170676	1.20953	1.03379
170470	1.19667	1.03288
170263	1.17559	1.03202
170056	1.15452	1.03119
169850	1.13912	1.03041
169643	1.11796	1.02967
169437	1.09682	1.02898
169230	1.0757	1.02832
169024	1.0546	1.02771
168817	1.03354	1.02715
168611	1.01251	1.02662
168404	0.991516	1.02614
168197	0.970572	1.0257
167991	0.949678	1.02529
167784	0.933957	1.02493
167578	0.933549	1.02461
167371	0.933145	1.02433
167165	0.932747	1.02409
166958	0.932353	1.02388
166751	0.931965	1.02371
166545	0.931583	1.02358
166338	0.931206	1.02349
166132	0.920558	1.02342
165925	0.887753	1.02339
165719	0.840783	1.0234
165512	0.828064	1.02343
165305	0.830073	1.02349
165099	0.832071	1.02359
164892	0.834058	1.02371
164686	0.836034	1.02385
164479	0.787842	1.02402
164273	0.7479	1.02422
164066	0.699719	1.02443
163860	0.698453	1.02467
163653	0.697201	1.02492
163446	0.695962	1.02519
163240	0.694738	1.02548
163033	0.693527	1.02578
162827	0.692332	1.0261
162620	0.691152	1.02642
162414	0.672446	1.02675
162207	0.647529	1.02709
162000	0.622894	1.02744
161794	0.598548	1.02779
161587	0.586371	1.02814
161381	0.58426	1.02849
161174	0.582176	1.02885
160968	0.580118	1.0292
160761	0.578086	1.02955
160555	0.576081	1.02989
160348	0.574102	1.03024
160141	0.55786	1.03057
159935	0.554447	1.03091
159728	0.55108	1.03123
159522	0.54776	1.03155
159315	0.544486	1.03186
159109	0.54126	1.03215
158902	0.53808	1.03244
158695	0.534946	1.03272
158489	0.53186	1.03298
158282	0.52882	1.03323
158076	0.525826	1.03346
157869	0.522879	1.03368
157663	0.519979	1.03389
157456	0.517125	1.03407
157249	0.514317	1.03424
157043	0.511556	1.03439
156836	0.508842	1.03452
156630	0.506174	1.03464
156423	0.503552	1.03473
156217	0.500976	1.0348
156010	0.498447	1.03484
155804	0.495964	1.03487
155597	0.493527	1.03487
155390	0.491137	1.03485
155184	0.488792	1.0348
154977	0.486494	1.03472
154771	0.484242	1.03462
154564	0.482036	1.0345
154358	0.479876	1.03434
154151	0.477763	1.03416
153944	0.475695	1.03395
153738	0.473673	1.03371
153531	0.471697	1.03344
153325	0.469768	1.03314
153118	0.467884	1.03281
152912	0.466046	1.03244
152705	0.464253	1.03205
152499	0.462507	1.03162
152292	0.460806	1.03116
152085	0.459152	1.03066
151879	0.457543	1.03013
151672	0.455979	1.02957
151466	0.454462	1.02897
151259	0.45299	1.02834
151053	0.451563	1.02767
150846	0.450183	1.02696
150639	0.448847	1.02622
150433	0.447558	1.02543
150226	0.446314	1.02462
150020	0.445115	1.02376
149813	0.443962	1.02286
149607	0.442855	1.02193
149400	0.441792	1.02095
149193	0.440776	1.01994
148987	0.439804	1.01889
148780	0.438878	1.01779
148574	0.437997	1.01666
148367	0.437162	1.01548
148161	0.436371	1.01427
147954	0.435626	1.01301
147748	0.434926	1.01171
147541	0.434272	1.01036
147334	0.433662	1.00898
147128	0.433098	1.00755
146921	0.432578	1.00607
146715	0.432104	1.00456
146508	0.431675	1.003
146302	0.43129	1.00139
146095	0.430951	0.999744
145888	0.430657	0.998051
145682	0.430407	0.996313
145475	0.430203	0.994531
145269	0.430043	0.992702
145062	0.429928	0.990829
144856	0.429858	0.988909
144649	0.429833	0.986944
144443	0.429852	0.984933
144236	0.429917	0.982875
144029	0.430025	0.980771
143823	0.430179	0.978621
143616	0.430377	0.976423
143410	0.43062	0.974179
143203	0.430908	0.971888
142997	0.43124	0.969549
142790	0.431616	0.967163
142583	0.432037	0.96473
142377	0.432503	0.962249
142170	0.433013	0.959721
141964	0.433567	0.957145
141757	0.434166	0.954521
141551	0.434809	0.951849
141344	0.435497	0.949129
141137	0.436228	0.946361
140931	0.437004	0.943546
140724	0.437825	0.940682
140518	0.438689	0.93777
140311	0.439598	0.93481
140105	0.440551	0.931801
139898	0.441548	0.928745
139692	0.442589	0.92564
139485	0.443675	0.922488
139278	0.444804	0.919287
139072	0.445978	0.916038
138865	0.447195	0.912741
138659	0.448456	0.909397
138452	0.449762	0.906004
138246	0.451111	0.902564
138039	0.452504	0.899077
137832	0.453941	0.895541
137626	0.455422	0.891959
137419	0.456947	0.888329
137213	0.458515	0.884652
137006	0.460128	0.880928
136800	0.461784	0.877158
136593	0.463483	0.873341
136386	0.465227	0.869478
136180	0.467014	0.865569
135973	0.468845	0.861614
135767	0.470719	0.857613
135560	0.472637	0.853568
135354	0.474598	0.849477
135147	0.476603	0.845342
134941	0.478651	0.841163
134734	0.480743	0.836939
134527	0.482878	0.832673
134321	0.485057	0.828363
134114	0.487279	0.824011
133908	0.489544	0.819617
133701	0.491853	0.815181
133495	0.494205	0.810704
133288	0.4966	0.806187
133081	0.499039	0.801629
132875	0.50152	0.797033
132668	0.504045	0.792397
132462	0.506613	0.787723
132255	0.509224	0.783013
132049	0.511879	0.778265
131842	0.514576	0.773482
131636	0.517316	0.768664
131429	0.5201	0.763811
131222	0.522926	0.758926
131016	0.525795	0.754008
130809	0.528708	0.749059
130603	0.531663	0.744079
130396	0.534661	0.739071
130190	0.537702	0.734034
129983	0.540785	0.728971
129776	0.542721	0.723882
129570	0.544088	0.718768
129363	0.545474	0.713632
129157	0.546879	0.708475
128950	0.548301	0.703298
128744	0.560185	0.698102
128537	0.563568	0.69289
128330	0.566993	0.687662
128124	0.570461	0.682422
127917	0.573972	0.677171
127711	0.577525	0.67191
127504	0.58112	0.666642
127298	0.584758	0.661369
127091	0.60653	0.656094
126885	0.611193	0.650819
126678	0.613693	0.645546
126471	0.616219	0.64028
126265	0.618769	0.635024
126058	0.621344	0.629781
125852	0.623942	0.624557
125645	0.626562	0.619354
125439	0.629204	0.614177
125232	0.631867	0.609029
125025	0.673168	0.603915
124819	0.709499	0.598838
124612	0.775261	0.593804
124406	0.801899	0.588815
124199	0.831483	0.583877
123993	0.829162	0.578993
123786	0.826821	0.574169
123580	0.82446	0.569407
123373	0.873939	0.564713
123166	0.89591	0.560091
122960	0.895538	0.555545
122753	0.916054	0.55108
122547	0.915514	0.546701
122340	0.914964	0.542411
122134	0.913776	0.538214
121927	0.911746	0.534117
121720	0.909697	0.530121
121514	0.912185	0.526233
121307	0.922145	0.522456
121101	0.943185	0.518794
120894	0.964284	0.515251
120688	0.985435	0.511831
120481	1.00663	0.508539
120274	1.02788	0.505377
120068	1.04915	0.502349
119861	1.07047	0.499459
119655	1.07841	0.49671
119448	1.09191	0.494104
119242	1.09996	0.491646
119035	1.09481	0.489336
118829	1.08964	0.487179
118622	1.08446	0.485175
118415	1.10647	0.483327
118209	1.11487	0.481637
118002	1.11746	0.480105
117796	1.12002	0.478733
117589	1.12255	0.477521
117383	1.12626	0.476471
117176	1.14288	0.475582
116969	1.14097	0.474854
116763	1.13935	0.474286
116556	1.13801	0.473879
116350	1.13712	0.47363
116143	1.13943	0.473539
115937	1.1417	0.473603
115730	1.14394	0.473822
115524	1.14614	0.474192
115317	1.1483	0.47471
115110	1.15042	0.475376
114904	1.1525	0.476184
114697	1.15454	0.477132
114491	1.15653	0.478216
114284	1.16657	0.479433
114078	1.18458	0.480779
113871	1.20251	0.482249
113664	1.22034	0.483839
113458	1.23809	0.485545
113251	1.25574	0.487363
113045	1.27329	0.489286
112838	1.29073	0.491312
112632	1.30807	0.493433
112425	1.32529	0.495647
112218	1.34239	0.497947
112012	1.35936	0.500328
111805	1.37622	0.502786
111599	1.39294	0.505315
111392	1.40952	0.507909
111186	1.42596	0.510564
110979	1.44226	0.513274
110773	1.45841	0.516035
110566	1.4744	0.51884
110359	1.47841	0.521685
110153	1.47931	0.524564
109946	1.48013	0.527473
109740	1.48087	0.530406
109533	1.48152	0.533358
109327	1.48209	0.536324
109120	1.48256	0.5393
108913	1.48295	0.54228
108707	1.48325	0.54526
108500	1.48345	0.548234
108294	1.48356	0.551199
108087	1.48357	0.554149
107881	1.48349	0.55708
107674	1.48331	0.559988
107468	1.48304	0.562867
107261	1.48266	0.565715
107054	1.48218	0.568525
106848	1.48159	0.571295
106641	1.48091	0.574019
106435	1.48011	0.576694
106228	1.47922	0.579317
106022	1.47821	0.581881
105815	1.47551	0.584385
105608	1.47059	0.586824
105402	1.4657	0.589194
105195	1.46086	0.591491
104989	1.45605	0.593712
104782	1.45129	0.595853
104576	1.44656	0.597911
104369	1.44188	0.599882
104162	1.43723	0.601762
103956	1.43264	0.603549
103749	1.42808	0.605238
103543	1.42357	0.606827
103336	1.41911	0.608312
103130	1.41469	0.60969
102923	1.41032	0.610958
102717	1.406	0.612113
102510	1.40173	0.613151
102303	1.39751	0.61407
102097	1.39334	0.614866
101890	1.38922	0.615537
101684	1.38515	0.61608
101477	1.38114	0.616491
101271	1.37718	0.616768
101064	1.37328	0.616909
100857	1.35392	0.616909
100651	1.33867	0.616768
100444	1.33836	0.616481
100238	1.3378	0.616046
100031	1.33698	0.615461
99824.6	1.3359	0.614723
99618.1	1.33455	0.613829
99411.5	1.33292	0.612777
99205	1.33101	0.611567
98998.4	1.32883	0.610202
98791.8	1.32638	0.608683
98585.3	1.32367	0.607012
98378.7	1.32071	0.605192
98172.1	1.31749	0.603225
97965.6	1.30032	0.601112
97759	1.27487	0.598857
97552.4	1.26281	0.596462
97345.9	1.26512	0.593928
97139.3	1.26729	0.591259
96932.7	1.26932	0.588457
96726.2	1.27122	0.585524
96519.6	1.27299	0.582463
96313.1	1.27462	0.579276
96106.5	1.27238	0.575966
95899.9	1.26669	0.572535
95693.4	1.2608	0.568986
95486.8	1.25471	0.565322
95280.2	1.24844	0.561545
95073.7	1.24199	0.557657
94867.1	1.23449	0.553662
94660.5	1.22662	0.549563
94454	1.21867	0.545361
94247.4	1.21065	0.54106
94040.8	1.20254	0.536662
93834.3	1.19436	0.53217
93627.7	1.18611	0.527588
93421.2	1.1778	0.522916
93214.6	1.16941	0.51816
93008	1.16097	0.513321
92801.5	1.15247	0.508402
92594.9	1.14391	0.503406
92388.3	1.1353	0.498336
92181.8	1.12664	0.493195
91975.2	1.11793	0.487985
91768.6	1.10918	0.48271
91562.1	1.10039	0.477373
91355.5	1.09155	0.471977
91149	1.08269	0.466524
90942.4	1.07379	0.461017
90735.8	1.06486	0.45546
90529.3	1.0559	0.449856
90322.7	1.04692	0.444207
90116.1	1.03792	0.438517
89909.6	1.0289	0.432789
89703	1.01987	0.427025
89496.4	1.01082	0.42123
89289.9	1.00177	0.415405
89083.3	0.992709	0.409555
88876.7	0.983644	0.403682
88670.2	0.97458	0.39779
88463.6	0.965518	0.391881
88257.1	0.956461	0.385959
88050.5	0.947413	0.380027
87843.9	0.938376	0.374089
87637.4	0.929353	0.368147
87430.8	0.920347	0.362205
87224.2	0.911362	0.356267
87017.7	0.905887	0.350335
86811.1	0.903612	0.344413
86604.5	0.901379	0.338504
86398	0.89919	0.332612
86191.4	0.897047	0.32674
85984.8	0.894952	0.320891
85778.3	0.882917	0.315069
85571.7	0.86104	0.309278
85365.2	0.839505	0.30352
85158.6	0.823252	0.2978
84952	0.818229	0.292121
84745.5	0.818057	0.286486
84538.9	0.817929	0.280899
84332.3	0.817846	0.275363
84125.8	0.817808	0.269882
83919.2	0.817818	0.26446
83712.6	0.817876	0.2591
83506.1	0.817983	0.253805
83299.5	0.81814	0.248579
83092.9	0.818349	0.243426
82886.4	0.81861	0.238349
82679.8	0.818925	0.233352
82473.3	0.819295	0.228437
82266.7	0.81972	0.223608
82060.1	0.799217	0.218868
81853.6	0.777035	0.214222
81647	0.75517	0.20967
81440.4	0.745911	0.205218
81233.9	0.74155	0.200867
81027.3	0.721645	0.19662
80820.7	0.721182	0.192479
80614.2	0.721714	0.188448
80407.6	0.722176	0.184528
80201.1	0.722564	0.18072
79994.5	0.72287	0.177027
79787.9	0.717711	0.17345
79581.4	0.701245	0.16999
79374.8	0.701053	0.166648
79168.2	0.702535	0.163423
78961.7	0.703382	0.160316
78755.1	0.702075	0.157326
78548.5	0.705643	0.154453
78342	0.709254	0.151695
78135.4	0.687968	0.14905
77928.8	0.689004	0.146517
77722.3	0.690191	0.144091
77515.7	0.691526	0.14177
77309.2	0.693006	0.13955
77102.6	0.694626	0.137426
76896	0.687939	0.135396
76689.5	0.681265	0.133455
76482.9	0.684618	0.1316
76276.3	0.688067	0.129827
76069.8	0.688105	0.128133
75863.2	0.670924	0.126513
75656.6	0.672239	0.124964
75450.1	0.676556	0.123483
75243.5	0.680942	0.122066
75036.9	0.685396	0.120711
74830.4	0.686245	0.119412
74623.8	0.687509	0.118169
74417.3	0.681329	0.116977
74210.7	0.672287	0.115833
74004.1	0.664296	0.114736
73797.6	0.659222	0.113682
73591	0.659369	0.112668
73384.4	0.649556	0.111693
73177.9	0.64496	0.110753
72971.3	0.640518	0.109848
72764.7	0.636228	0.108975
72558.2	0.632089	0.108131
72351.6	0.628097	0.107316
72145.1	0.62703	0.106528
71938.5	0.630676	0.105765
71731.9	0.634381	0.105026
71525.4	0.637247	0.10431
71318.8	0.639659	0.103615
71112.2	0.643697	0.102941
70905.7	0.647747	0.102287
70699.1	0.651808	0.101651
70492.5	0.653456	0.101034
70286	0.645885	0.100435
70079.4	0.640822	0.0998522
69872.8	0.643625	0.0992864
69666.3	0.646449	0.0987369
69459.7	0.649294	0.0982035
69253.2	0.65216	0.0976859
69046.6	0.655046	0.0971838
68840	0.657951	0.0966972
68633.5	0.660875	0.096226
68426.9	0.663817	0.0957702
68220.3	0.666777	0.0953296
68013.8	0.671209	0.0949044
67807.2	0.675776	0.0944945
67600.6	0.680354	0.0941
67394.1	0.68494	0.0937209
67187.5	0.689531	0.0933572
66980.9	0.694125	0.0930091
66774.4	0.690782	0.0926765
66567.8	0.69103	0.0923594
66361.3	0.694125	0.0920579
66154.7	0.697233	0.0917719
65948.1	0.699543	0.0915014
65741.6	0.703482	0.0912464
65535	0.702572	0.0910066
65328.4	0.700765	0.0907821
65121.9	0.699042	0.0905725
64915.3	0.697398	0.0903778
64708.7	0.695831	0.0901976
64502.2	0.694338	0.0900316
64295.6	0.693399	0.0898795
64089	0.697757	0.089741
63882.5	0.702099	0.0896156
63675.9	0.70642	0.0895028
63469.4	0.708216	0.0894022
63262.8	0.703877	0.0893132
63056.2	0.699642	0.0892352
62849.7	0.699738	0.0891677
62643.1	0.704111	0.08911
62436.5	0.706236	0.0890613
62230	0.697305	0.0890212
62023.4	0.688724	0.0889887
61816.8	0.680495	0.0889632
61610.3	0.679515	0.088944
61403.7	0.678771	0.0889303
61197.2	0.678053	0.0889213
60990.6	0.677359	0.0889163
60784	0.67711	0.0889141
60577.5	0.677208	0.0889135
60370.9	0.677365	0.0889135
60164.3	0.677581	0.0889128
59957.8	0.677856	0.0889105
59751.2	0.67819	0.0889058
59544.6	0.678581	0.0888977
59338.1	0.679031	0.0888855
59131.5	0.679537	0.0888683
58924.9	0.680176	0.0888457
58718.4	0.68329	0.0888169
58511.8	0.686277	0.0887813
58305.3	0.689141	0.0887385
58098.7	0.691885	0.0886879
57892.1	0.694512	0.0886292
57685.6	0.697025	0.0885619
57479	0.699428	0.0884856
57272.4	0.701723	0.0884002
57065.9	0.703914	0.0883051
56859.3	0.705674	0.0882003
56652.7	0.704589	0.0880854
56446.2	0.703714	0.0879603
56239.6	0.703043	0.0878247
56033	0.702571	0.0876785
55826.5	0.702294	0.0875216
55619.9	0.702205	0.0873538
55413.4	0.702299	0.087175
55206.8	0.702571	0.0869851
55000.2	0.703016	0.0867841
54793.7	0.703627	0.0865718
54587.1	0.704477	0.0863482
54380.5	0.706205	0.0861133
54174	0.707983	0.085867
53967.4	0.709808	0.0856093
53760.8	0.711683	0.0853401
53554.3	0.713604	0.0850594
53347.7	0.715574	0.0847672
53141.1	0.71759	0.0844635
52934.6	0.719654	0.0841483
52728	0.721763	0.0838215
52521.5	0.723919	0.0834832
52314.9	0.726121	0.0831333
52108.3	0.728368	0.0827719
51901.8	0.73066	0.0823988
51695.2	0.732997	0.0820141
51488.6	0.735378	0.0816178
51282.1	0.736011	0.0812099
51075.5	0.737038	0.0807903
50868.9	0.739798	0.0803591
50662.4	0.742617	0.0799162
50455.8	0.745489	0.0794616
50249.3	0.74841	0.0789952
50042.7	0.751375	0.078517
49836.1	0.754376	0.0780271
49629.6	0.75741	0.0775254
49423	0.760471	0.0770118
49216.4	0.763553	0.0764863
49009.9	0.766651	0.0759489
48803.3	0.76976	0.0753996
48596.7	0.772874	0.0748383
48390.2	0.775988	0.0742651
48183.6	0.779096	0.0736798
47977	0.782194	0.0730825
47770.5	0.785276	0.0724733
47563.9	0.788339	0.0718526
47357.4	0.791383	0.0712211
47150.8	0.794407	0.0705795
46944.2	0.79741	0.0699286
46737.7	0.800391	0.069269
46531.1	0.803349	0.0686015
46324.5	0.806283	0.0679269
46118	0.809193	0.0672458
45911.4	0.812077	0.066559
45704.8	0.814934	0.0658673
45498.3	0.817764	0.0651713
45291.7	0.820566	0.0644718
45085.1	0.823338	0.0637696
44878.6	0.82608	0.0630653
44672	0.828791	0.0623597
44465.5	0.83147	0.0616536
44258.9	0.834115	0.0609475
44052.3	0.836727	0.0602424
43845.8	0.839304	0.0595387
43639.2	0.841846	0.0588373
43432.6	0.84435	0.0581388
43226.1	0.846817	0.057444
43019.5	0.849246	0.0567533
42812.9	0.851635	0.0560676
42606.4	0.853984	0.0553874
42399.8	0.856292	0.0547133
42193.2	0.858557	0.054046
41986.7	0.86078	0.053386
41780.1	0.862958	0.0527339
41573.6	0.866801	0.0520901
41367	0.87235	0.0514553
41160.4	0.87779	0.0508299
40953.9	0.883116	0.0502143
40747.3	0.888323	0.049609
40540.7	0.891549	0.0490145
40334.2	0.891214	0.0484309
40127.6	0.890895	0.0478589
39921	0.890592	0.0472985
39714.5	0.890307	0.0467502
39507.9	0.890042	0.0462142
39301.4	0.889796	0.0456907
39094.8	0.889571	0.0451799
38888.2	0.890143	0.0446821
38681.7	0.895089	0.0441972
38475.1	0.899802	0.0437256
38268.5	0.90427	0.0432671
38062	0.903596	0.0428221
37855.4	0.902943	0.0423904
37648.8	0.902311	0.0419721
37442.3	0.902069	0.0415673
37235.7	0.904578	0.0411755
37029.1	0.906937	0.0407962
36822.6	0.909148	0.0404288
36616	0.911215	0.0400727
36409.5	0.912699	0.0397273
36202.9	0.913115	0.0393921
35996.3	0.91355	0.0390665
35789.8	0.91437	0.0387502
35583.2	0.915409	0.0384427
35376.6	0.916341	0.0381436
35170.1	0.916827	0.0378524
34963.5	0.917115	0.0375687
34756.9	0.917408	0.0372923
34550.4	0.917706	0.0370227
34343.8	0.918009	0.0367597
34137.2	0.918314	0.0365028
33930.7	0.918861	0.0362519
33724.1	0.919472	0.0360067
33517.6	0.920093	0.0357667
33311	0.920232	0.0355319
33104.4	0.920125	0.0353019
32897.9	0.920181	0.0350765
32691.3	0.920333	0.0348553
32484.7	0.919774	0.0346383
32278.2	0.919231	0.0344252
32071.6	0.918705	0.0342156
31865	0.918194	0.0340095
31658.5	0.917321	0.0338065
31451.9	0.9165	0.0336065
31245.3	0.915733	0.0334092
31038.8	0.914903	0.0332144
30832.2	0.914013	0.0330219
30625.7	0.913064	0.0328314
30419.1	0.912059	0.0326428
30212.5	0.911	0.0324559
30006	0.909888	0.0322704
29799.4	0.908727	0.0320861
29592.8	0.906476	0.0319028
29386.3	0.90512	0.0317204
29179.7	0.904964	0.0315387
28973.1	0.903624	0.031358
28766.6	0.902246	0.0311784
28560	0.900832	0.0310002
28353.5	0.899385	0.0308235
28146.9	0.897907	0.0306485
27940.3	0.896401	0.0304753
27733.8	0.894869	0.0303042
27527.2	0.893314	0.0301352
27320.6	0.891738	0.0299685
27114.1	0.890144	0.0298042
26907.5	0.888535	0.0296422
26700.9	0.886913	0.0294828
26494.4	0.886171	0.0293259
26287.8	0.885923	0.0291715
26081.2	0.885668	0.0290197
25874.7	0.885404	0.0288703
25668.1	0.885131	0.0287234
25461.6	0.884849	0.0285788
25255	0.884557	0.0284366
25048.4	0.884495	0.0282964
24841.9	0.884463	0.0281583
24635.3	0.884407	0.0280221
24428.7	0.884323	0.0278875
24222.2	0.884209	0.0277544
24015.6	0.884063	0.0276226
23809	0.883883	0.0274919
23602.5	0.883473	0.027362
23395.9	0.882137	0.0272327
23189.3	0.880996	0.0271036
22982.8	0.880565	0.0269747
22776.2	0.880119	0.0268455
22569.7	0.879659	0.0267158
22363.1	0.879188	0.0265852
22156.5	0.879285	0.0264534
21950	0.879732	0.0263201
21743.4	0.879821	0.0261849
21536.8	0.87918	0.0260475
21330.3	0.878498	0.0259076
21123.7	0.878134	0.0257648
20917.1	0.8782	0.0256187
20710.6	0.876935	0.0254691
20504	0.875372	0.0253156
20297.4	0.874493	0.0251579
20090.9	0.873705	0.0249957
19884.3	0.872623	0.0248288
19677.8	0.872052	0.0246569
19471.2	0.872286	0.0244797
19264.6	0.870767	0.0242972
19058.1	0.869106	0.0241091
18851.5	0.867511	0.0239152
18644.9	0.866149	0.0237157
18438.4	0.865162	0.0235103
18231.8	0.864895	0.0232993
18025.2	0.864839	0.0230826
17818.7	0.865002	0.0228606
17612.1	0.86539	0.0226341
17405.6	0.86601	0.0224037
17199	0.866869	0.0221705
16992.4	0.867974	0.0219351
16785.9	0.86848	0.0216983
16579.3	0.868594	0.0214611
16372.7	0.868823	0.0212242
16166.2	0.868954	0.0209884
15959.6	0.86968	0.0207545
15753	0.87208	0.0205234
15546.5	0.874024	0.0202959
15339.9	0.874688	0.0200727
15133.3	0.874788	0.0198547
14926.8	0.875219	0.0196427
14720.2	0.876958	0.0194377
14513.7	0.880632	0.0192404
14307.1	0.884797	0.019052
14100.5	0.889239	0.0188733
13894	0.892101	0.0187052
13687.4	0.893601	0.0185472
13480.8	0.895457	0.0183982
13274.3	0.8977	0.0182562
13067.7	0.900363	0.0181188
12861.1	0.90348	0.017983
12654.6	0.907323	0.0178457
12448	0.914958	0.0177038
12241.4	0.921966	0.0175543
12034.9	0.927047	0.0173951
11828.3	0.934221	0.0172251
11621.8	0.941695	0.0170448
11415.2	0.947446	0.0168568
11208.6	0.953619	0.0166667
11002.1	0.960226	0.0164838
10795.5	0.966663	0.0163195
10588.9	0.974433	0.0161854
10382.4	0.980014	0.0160962
10175.8	0.989597	0.0160706
9969.24	0.992808	0.016132
9762.68	0.99645	0.0163081
9556.11	1.00067	0.0166306
9349.55	1.0046	0.0171336
9142.99	1.01204	0.0178518
8936.42	1.01769	0.0188185
8729.86	1.02121	0.0200631
8523.29	1.02955	0.0216087
8316.73	1.03833	0.023441
8110.16	1.04939	0.0255045
7903.6	1.05785	0.0277304
7697.04	1.06424	0.0300446
7490.47	1.05763	0.0323733
7283.91	1.05292	0.0346458
7077.34	1.05175	0.036797
6870.78	1.03944	0.0387685
6664.22	1.02034	0.0405111
6457.65	0.997337	0.0420085
6251.09	0.970696	0.0432711
6044.52	0.942936	0.044302
5837.96	0.916496	0.0450954
5631.39	0.885909	0.0456376
5424.83	0.842168	0.045908
5218.27	0.792455	0.045882
5011.7	0.750037	0.0455622
4805.14	0.698018	0.0449985
4598.57	0.646982	0.0442306
4392.01	0.597445	0.0432782
4185.45	0.549037	0.0421413
3978.88	0.497439	0.0408023
3772.32	0.431519	0.0392341
3565.75	0.370797	0.0374123
3359.19	0.31692	0.0353166
3152.62	0.270582	0.0329338
2946.06	0.225974	0.0303105
2739.5	0.191763	0.0276097
2532.93	0.155869	0.0250185
2326.37	0.128856	0.0227492
2119.8	0.111333	0.0211367
1913.24	0.103845	0.0206874
1706.68	0.108527	0.0224191
1500.11	0.132144	0.027856
1293.55	0.205582	0.0413445
1086.98	0.403821	0.0757291
880.419	0.932535	0.162469
673.855	1.84346	0.374359
467.291	1.9422	0.383127
260.727	0.465475	0.342575

## Sheet: Fig. 5b
dN/dS values in Morocco (Mor), Santo Antão (SA) and Fogo, and 500 bootstrap values for each group
run	Mor	CVI	SA	Fogo
Observed	0.181311	0.275981	2.23328	1.73079
boot1	0.182428	0.279429	2.90327	1.78663
boot2	0.181201	0.273198	2.67994	1.25064
boot3	0.181579	0.270293	0.893313	2.38217
boot4	0.181936	0.270937	2.45661	3.57325
boot5	0.180425	0.280149	2.23328	0.803982
boot6	0.181193	0.281036	2.67994	1.4293
boot7	0.181372	0.27272	1.67496	1.33997
boot8	0.182165	0.271358	2.90327	1.11664
boot9	0.181774	0.276498	3.1266	1.61913
boot10	0.180359	0.275231	2.90327	2.51244
boot11	0.182236	0.270664	0.967756	1.84246
boot12	0.181308	0.272544	2.45661	7.36983
boot13	0.181474	0.275685	1.11664	1.4293
boot14	0.180209	0.278156	1.00498	1.30275
boot15	0.181876	0.277427	0.297771	8.48647
boot16	0.181	0.277468	1.11664	1.28414
boot17	0.181392	0.271759	1.33997	1.60796
boot18	0.18149	0.27762	2.23328	0.865397
boot19	0.181288	0.273469	1.22831	4.57823
boot20	0.181324	0.278908	0.669985	1.50747
boot21	0.181623	0.278367	3.1266	1.38464
boot22	0.181835	0.279134	2.00995	2.45661
boot23	0.18227	0.275822	2.00995	2.90327
boot24	0.181957	0.282644	1.5633	3.57325
boot25	0.181689	0.276522	2.00995	1.86107
boot26	0.180837	0.275252	1.11664	1.84246
boot27	0.181565	0.275463	2.67994	7.81649
boot28	0.180725	0.272699	2.00995	0.725817
boot29	0.181343	0.272427	0.893313	1.3958
boot30	0.181701	0.276581	1.5633	1.0422
boot31	0.181605	0.276725	4.01991	1.71218
boot32	0.181401	0.280297	3.34992	0.765697
boot33	0.181729	0.274304	1.45163	4.24324
boot34	0.179891	0.277566	1.5633	2.00995
boot35	0.181395	0.273827	1.11664	3.46159
boot36	0.180996	0.276746	1.78663	1.87596
boot37	0.180738	0.279071	2.90327	1.45163
boot38	0.18099	0.274559	2.67994	2.97771
boot39	0.181801	0.270227	1.5633	0.856092
boot40	0.181572	0.275835	2.00995	2.0844
boot41	0.181453	0.274876	1.22831	3.46159
boot42	0.181179	0.272345	2.45661	1.89829
boot43	0.180925	0.27118	3.57325	3.01493
boot44	0.180686	0.277775	0.781649	0.865397
boot45	0.181196	0.279367	0.521099	2.6055
boot46	0.181431	0.279725	1.78663	0.925217
boot47	0.180984	0.280757	0.781649	2.0844
boot48	0.181685	0.275256	1.11664	2.7916
boot49	0.181901	0.281802	2.45661	1.74196
boot50	0.180598	0.277905	2.23328	1.5633
boot51	0.18066	0.275231	2.23328	1.71218
boot52	0.181311	0.28197	0.893313	0.595542
boot53	0.181629	0.273222	0.893313	2.30773
boot54	0.182104	0.270649	2.00995	2.6055
boot55	0.180875	0.279027	3.34992	3.27548
boot56	0.180465	0.27621	2.90327	1.67496
boot57	0.182088	0.275566	2.23328	2.97771
boot58	0.18054	0.275096	0.744428	0.446657
boot59	0.181509	0.273791	1.78663	1.33997
boot60	0.181108	0.271594	1.00498	1.3958
boot61	0.181764	0.275472	3.79658	3.23826
boot62	0.181123	0.276029	0.669985	2.82882
boot63	0.180648	0.273098	2.67994	0.967756
boot64	0.181462	0.277621	1.5633	1.5633
boot65	0.18073	0.276225	2.00995	2.15884
boot66	0.18243	0.275012	1.78663	1.22831
boot67	0.181644	0.274621	0.893313	2.00995
boot68	0.181757	0.270892	0.446657	1.38464
boot69	0.182164	0.271142	0.446657	1.65263
boot70	0.180378	0.270394	0.446657	3.90824
boot71	0.181285	0.274746	0.893313	6.47652
boot72	0.180869	0.272408	2.67994	1.95412
boot73	0.181036	0.273065	2.00995	0.769242
boot74	0.181207	0.277371	2.23328	7.1465
boot75	0.181254	0.271211	1.45163	1.47397
boot76	0.181858	0.275816	2.00995	1.93551
boot77	0.181249	0.277368	1.5633	3.23826
boot78	0.180543	0.277787	0.744428	4.3549
boot79	0.180958	0.281307	1.5633	1.83129
boot80	0.180837	0.278805	1.33997	1.16131
boot81	0.181635	0.279707	2.90327	2.00995
boot82	0.181686	0.272206	2.23328	2.00995
boot83	0.181754	0.279238	3.34992	1.60796
boot84	0.181291	0.279474	2.67994	1.38464
boot85	0.180726	0.281061	3.57325	1.61913
boot86	0.18167	0.270765	3.79658	2.67994
boot87	0.181717	0.276137	1.33997	1.78663
boot88	0.181656	0.279315	1.78663	1.38464
boot89	0.181367	0.278396	3.34992	1.26553
boot90	0.181104	0.273187	1.33997	2.7916
boot91	0.181612	0.280847	2.67994	2.30773
boot92	0.181659	0.276505	1.78663	0.893313
boot93	0.181215	0.281108	1.33997	1.16131
boot94	0.181213	0.274256	2.23328	1.2953
boot95	0.181306	0.277126	1.5633	1.5633
boot96	0.181569	0.277322	1.78663	2.6055
boot97	0.181307	0.274521	1.0422	2.23328
boot98	0.181855	0.270328	0.372214	2.00995
boot99	0.181911	0.274319	1.5633	1.33997
boot100	0.181701	0.275313	3.1266	1.5633
boot101	0.181443	0.277993	2.67994	1.45163
boot102	0.182287	0.277442	0.669985	1.33997
boot103	0.182038	0.277476	2.23328	6.69985
boot104	0.18112	0.274878	2.00995	1.5633
boot105	0.181413	0.273397	1.22831	1.45163
boot106	0.181287	0.275915	1.11664	7.81649
boot107	0.1818	0.278029	2.45661	1.0422
boot108	0.181715	0.272163	1.78663	3.79658
boot109	0.180661	0.281234	4.91322	6.92318
boot110	0.181179	0.277178	2.45661	2.28911
boot111	0.18252	0.274389	2.90327	1.93551
boot112	0.180681	0.281976	2.23328	2.90327
boot113	0.181527	0.27876	2.67994	4.57823
boot114	0.181838	0.277297	0.893313	0.697901
boot115	0.181579	0.273032	1.5633	1.67496
boot116	0.18164	0.281237	2.45661	0.733793
boot117	0.181292	0.273369	2.00995	0.921229
boot118	0.181428	0.280708	1.5633	7.81649
boot119	0.181385	0.276116	2.45661	7.59316
boot120	0.181114	0.28042	0.893313	2.00995
boot121	0.180966	0.278724	1.45163	2.56827
boot122	0.181489	0.271683	1.5633	2.45661
boot123	0.18055	0.275496	2.00995	3.01493
boot124	0.18051	0.268864	1.33997	2.67994
boot125	0.181401	0.281335	2.67994	2.12162
boot126	0.180898	0.275489	2.23328	4.68989
boot127	0.181516	0.276806	1.00498	2.45661
boot128	0.180695	0.270901	2.45661	1.84246
boot129	0.180379	0.278102	2.23328	0.843685
boot130	0.181265	0.278698	1.78663	7.59316
boot131	0.181365	0.276355	2.90327	2.0844
boot132	0.181227	0.272068	3.34992	3.90824
boot133	0.181716	0.274072	1.33997	0.865397
boot134	0.1822	0.273408	1.11664	1.22831
boot135	0.18124	0.274529	2.45661	0.982644
boot136	0.181624	0.277553	2.23328	3.46159
boot137	0.180006	0.274421	1.67496	1.89829
boot138	0.181844	0.273336	2.23328	1.5633
boot139	0.181073	0.282506	2.90327	4.91322
boot140	0.181563	0.277132	1.78663	2.0844
boot141	0.181849	0.27874	1.5633	1.15386
boot142	0.18145	0.274694	1.78663	0.861409
boot143	0.181399	0.277235	0.781649	2.30773
boot144	0.181883	0.27038	2.90327	1.16131
boot145	0.181565	0.273871	2.00995	1.84246
boot146	0.181438	0.278866	2.67994	1.95412
boot147	0.181229	0.273775	0.781649	3.23826
boot148	0.182154	0.268384	1.5633	2.6055
boot149	0.181081	0.280691	2.45661	1.47397
boot150	0.181253	0.269947	4.01991	1.86107
boot151	0.181519	0.274952	1.33997	3.1266
boot152	0.18128	0.274026	2.67994	1.86107
boot153	0.181872	0.279255	2.00995	6.92318
boot154	0.181618	0.271684	1.11664	3.34992
boot155	0.181946	0.28198	2.00995	2.90327
boot156	0.180823	0.275007	2.00995	0.81887
boot157	0.180877	0.275763	0.669985	8.93313
boot158	0.181388	0.272045	1.78663	4.01991
boot159	0.181799	0.277846	1.00498	1.11664
boot160	0.181246	0.275939	1.78663	6.02986
boot161	0.181321	0.277275	2.23328	1.0422
boot162	0.181244	0.274175	2.45661	2.67994
boot163	0.181674	0.275725	2.00995	1.73079
boot164	0.181679	0.27495	2.67994	0.638081
boot165	0.181274	0.28129	1.78663	1.84246
boot166	0.181462	0.277902	2.23328	1.11664
boot167	0.180467	0.276167	2.23328	3.34992
boot168	0.180666	0.273738	2.00995	2.12162
boot169	0.180505	0.275058	1.11664	1.45163
boot170	0.182029	0.276564	1.78663	1.95412
boot171	0.181541	0.270368	1.00498	1.61913
boot172	0.181862	0.277431	2.67994	4.46657
boot173	0.182049	0.276385	2.23328	1.22831
boot174	0.180962	0.283062	2.00995	1.89829
boot175	0.180716	0.28101	1.33997	3.1266
boot176	0.18203	0.274355	2.00995	1.45163
boot177	0.180878	0.275058	0.595542	0.803982
boot178	0.182	0.275686	2.45661	0.893313
boot179	0.182359	0.275711	1.00498	1.2953
boot180	0.1808	0.272519	2.67994	4.24324
boot181	0.181875	0.272321	1.78663	0.797601
boot182	0.181556	0.272748	3.1266	1.67496
boot183	0.181137	0.273016	2.23328	1.2953
boot184	0.181383	0.26754	2.45661	1.61913
boot185	0.181961	0.284584	1.5633	2.34495
boot186	0.181387	0.278546	1.00498	1.33997
boot187	0.18107	0.275738	1.00498	7.36983
boot188	0.181987	0.277733	1.33997	1.08474
boot189	0.180877	0.279973	2.45661	4.01991
boot190	0.181427	0.284728	2.00995	1.02093
boot191	0.180947	0.272447	2.00995	3.90824
boot192	0.18226	0.277209	1.45163	4.24324
boot193	0.181071	0.278616	0.372214	0.829505
boot194	0.181431	0.273935	2.67994	0.725817
boot195	0.181761	0.275027	2.67994	5.35988
boot196	0.181177	0.27808	1.5633	2.15884
boot197	0.182059	0.280422	2.45661	6.69985
boot198	0.18205	0.277357	1.5633	1.48886
boot199	0.18125	0.272751	0.893313	7.1465
boot200	0.180695	0.274286	2.00995	1.11664
boot201	0.181167	0.280324	3.1266	0.957121
boot202	0.182325	0.276731	3.1266	2.67994
boot203	0.181888	0.272037	2.67994	2.67994
boot204	0.181801	0.272367	0.372214	1.07942
boot205	0.180528	0.275696	2.23328	1.5633
boot206	0.182482	0.277261	1.45163	1.41441
boot207	0.18171	0.273966	1.5633	4.68989
boot208	0.181573	0.273463	2.23328	1.78663
boot209	0.181811	0.27374	2.23328	1.60796
boot210	0.180936	0.283858	2.90327	3.68492
boot211	0.181158	0.27617	0.837481	1.00498
boot212	0.180474	0.279559	3.1266	0.861409
boot213	0.181777	0.277921	1.78663	0.797601
boot214	0.181488	0.272483	2.67994	2.00995
boot215	0.18162	0.279086	3.79658	1.11664
boot216	0.182669	0.277699	2.23328	1.78663
boot217	0.181506	0.27989	1.78663	1.5633
boot218	0.181883	0.277311	2.00995	1.87596
boot219	0.179798	0.274712	1.22831	1.05283
boot220	0.181153	0.276549	2.00995	1.78663
boot221	0.181367	0.271978	2.45661	7.81649
boot222	0.181162	0.270654	0.744428	1.3958
boot223	0.181229	0.281235	0.81887	1.0422
boot224	0.182203	0.272244	2.45661	1.47397
boot225	0.180915	0.277056	2.45661	1.47397
boot226	0.181085	0.279473	1.5633	2.67994
boot227	0.181489	0.281343	2.23328	3.01493
boot228	0.181795	0.277036	1.78663	1.78663
boot229	0.181135	0.273987	3.34992	1.83129
boot230	0.181375	0.274036	2.67994	2.23328
boot231	0.181568	0.270396	2.23328	3.34992
boot232	0.181124	0.276563	1.5633	0.568472
boot233	0.18131	0.279871	2.23328	3.68492
boot234	0.181136	0.275966	2.45661	0.967756
boot235	0.181097	0.276827	2.00995	1.25064
boot236	0.181893	0.280362	1.33997	2.53105
boot237	0.18121	0.279339	1.33997	1.16131
boot238	0.182782	0.278218	2.00995	2.75438
boot239	0.181935	0.2723	3.79658	1.60796
boot240	0.181528	0.274595	1.33997	0.893313
boot241	0.181436	0.277617	0.390824	4.3549
boot242	0.180577	0.271326	2.67994	1.48886
boot243	0.181999	0.278623	3.57325	7.1465
boot244	0.181422	0.276089	2.67994	6.69985
boot245	0.181614	0.276255	2.45661	2.82882
boot246	0.182146	0.278788	0.81887	2.45661
boot247	0.181531	0.271775	1.78663	2.45661
boot248	0.180911	0.269486	0.781649	1.15386
boot249	0.181333	0.277738	1.33997	7.59316
boot250	0.18124	0.280166	2.67994	2.97771
boot251	0.18063	0.28341	2.00995	2.00995
boot252	0.180905	0.277108	2.90327	4.46657
boot253	0.181064	0.275156	2.67994	0.861409
boot254	0.181402	0.272371	2.67994	2.15884
boot255	0.181622	0.273555	2.90327	3.23826
boot256	0.181815	0.279095	2.67994	1.47397
boot257	0.180968	0.282519	2.45661	2.53105
boot258	0.181905	0.283107	2.23328	1.84246
boot259	0.181264	0.276819	2.45661	0.893313
boot260	0.180555	0.273035	2.23328	1.38464
boot261	0.180233	0.274053	1.5633	1.86107
boot262	0.181078	0.280295	1.5633	4.3549
boot263	0.180814	0.272035	1.33997	4.13157
boot264	0.181929	0.278729	0.669985	1.38464
boot265	0.18092	0.284476	0.446657	2.30773
boot266	0.181624	0.277281	2.67994	0.797601
boot267	0.181507	0.276007	1.33997	1.84246
boot268	0.180877	0.274234	2.23328	2.15884
boot269	0.181137	0.276012	2.23328	1.08474
boot270	0.181406	0.272105	2.67994	1.78663
boot271	0.18122	0.275595	2.45661	1.65263
boot272	0.181257	0.268108	2.00995	2.53105
boot273	0.181411	0.264605	2.23328	0.837481
boot274	0.181803	0.278217	2.67994	2.15884
boot275	0.179966	0.274663	1.45163	2.12162
boot276	0.182487	0.279734	3.57325	2.30773
boot277	0.181478	0.27492	1.78663	1.20597
boot278	0.181102	0.275086	2.67994	1.63774
boot279	0.181737	0.274172	1.00498	2.0844
boot280	0.180666	0.276761	1.78663	1.93551
boot281	0.181049	0.280507	3.1266	6.69985
boot282	0.18107	0.277916	2.00995	3.23826
boot283	0.181215	0.276278	0.669985	2.06579
boot284	0.180239	0.279491	2.67994	1.33997
boot285	0.181265	0.276829	2.23328	3.90824
boot286	0.182016	0.275321	2.90327	2.67994
boot287	0.181364	0.277836	2.23328	1.95412
boot288	0.182178	0.276206	1.11664	6.47652
boot289	0.181786	0.282847	1.78663	1.33997
boot290	0.180818	0.27301	2.23328	1.5633
boot291	0.182152	0.274748	1.33997	1.83129
boot292	0.181021	0.274828	1.5633	0.81887
boot293	0.181404	0.274474	1.78663	2.45661
boot294	0.181502	0.269258	1.5633	1.60796
boot295	0.181696	0.278259	1.78663	3.05215
boot296	0.180482	0.277508	1.22831	2.38217
boot297	0.180371	0.269929	3.34992	1.47397
boot298	0.181738	0.271367	0.781649	6.92318
boot299	0.181477	0.278398	1.5633	1.5633
boot300	0.182071	0.28492	2.23328	1.4293
boot301	0.181995	0.274695	1.33997	1.69729
boot302	0.181491	0.282209	2.00995	5.13655
boot303	0.181021	0.278314	2.00995	1.4293
boot304	0.181034	0.27574	1.33997	1.02731
boot305	0.181954	0.272957	2.23328	2.0844
boot306	0.180655	0.273342	2.45661	1.38464
boot307	0.181189	0.27289	1.11664	1.15386
boot308	0.180482	0.276342	3.34992	2.15884
boot309	0.181026	0.271826	1.78663	2.23328
boot310	0.181779	0.27619	2.23328	1.60796
boot311	0.18086	0.279929	3.34992	0.81887
boot312	0.181626	0.278514	2.23328	1.26553
boot313	0.181798	0.273761	2.23328	1.89829
boot314	0.180659	0.277408	0.781649	1.48886
boot315	0.18138	0.275112	2.45661	0.989025
boot316	0.181672	0.280466	1.33997	0.558321
boot317	0.181329	0.273551	2.45661	2.00995
boot318	0.181908	0.279371	2.45661	1.4293
boot319	0.181225	0.275965	3.1266	1.93551
boot320	0.180957	0.273735	0.372214	2.45661
boot321	0.181646	0.283226	2.00995	2.38217
boot322	0.181937	0.27778	2.90327	1.22831
boot323	0.181149	0.277308	1.33997	6.25319
boot324	0.180189	0.268728	2.23328	1.00498
boot325	0.1812	0.274662	0.893313	1.73079
boot326	0.182168	0.28133	2.23328	1.50747
boot327	0.181225	0.274573	1.5633	1.22831
boot328	0.181961	0.279407	3.34992	1.60796
boot329	0.181356	0.27317	2.00995	1.11664
boot330	0.181058	0.279735	3.1266	4.24324
boot331	0.181259	0.278345	1.11664	2.15884
boot332	0.181182	0.275672	0.390824	2.45661
boot333	0.181426	0.280064	2.00995	3.34992
boot334	0.181838	0.277589	4.01991	3.87102
boot335	0.181963	0.272006	2.67994	1.14855
boot336	0.181482	0.279909	2.67994	1.50747
boot337	0.182387	0.274095	0.558321	1.78663
boot338	0.181053	0.272487	3.34992	3.46159
boot339	0.181371	0.276045	1.11664	1.60796
boot340	0.181013	0.284749	1.5633	1.11664
boot341	0.181212	0.276336	0.893313	1.22831
boot342	0.181302	0.278073	2.45661	1.41441
boot343	0.181237	0.279397	2.23328	2.53105
boot344	0.181902	0.273017	1.11664	1.16131
boot345	0.181083	0.274559	1.5633	0.949145
boot346	0.180982	0.273839	1.5633	1.65263
boot347	0.181287	0.273516	2.23328	1.02093
boot348	0.180505	0.278559	2.90327	0.967756
boot349	0.181527	0.276247	2.00995	1.33997
boot350	0.1809	0.278664	1.78663	1.5633
boot351	0.181028	0.277005	2.45661	3.46159
boot352	0.181343	0.275223	1.00498	1.67496
boot353	0.18133	0.26998	3.1266	1.73079
boot354	0.181668	0.276969	2.00995	1.2953
boot355	0.181156	0.280635	3.79658	0.989025
boot356	0.181581	0.279713	2.67994	2.17745
boot357	0.180453	0.276338	3.57325	1.2953
boot358	0.181783	0.275507	2.00995	2.0844
boot359	0.180976	0.274882	1.33997	1.0422
boot360	0.181321	0.272461	3.34992	2.00995
boot361	0.181011	0.271259	4.01991	2.0844
boot362	0.181549	0.273105	2.90327	3.01493
boot363	0.181952	0.271911	2.90327	2.67994
boot364	0.181283	0.279027	0.558321	1.38464
boot365	0.182211	0.278744	0.81887	2.53105
boot366	0.18166	0.278098	1.5633	1.22831
boot367	0.181453	0.276822	2.00995	3.23826
boot368	0.181339	0.281716	2.67994	1.26553
boot369	0.181335	0.273857	2.67994	6.92318
boot370	0.180521	0.275664	2.00995	3.34992
boot371	0.180903	0.277798	1.22831	2.90327
boot372	0.181101	0.274736	1.22831	7.81649
boot373	0.181695	0.280452	2.67994	1.5633
boot374	0.182001	0.266057	1.78663	2.12162
boot375	0.180982	0.277492	2.00995	0.967756
boot376	0.180446	0.27403	0.669985	2.38217
boot377	0.18077	0.273144	2.67994	1.11664
boot378	0.181295	0.27519	1.78663	3.90824
boot379	0.181879	0.274289	1.00498	6.92318
boot380	0.181555	0.273815	1.33997	2.30773
boot381	0.18195	0.272153	1.5633	1.78663
boot382	0.181987	0.274698	1.78663	1.0422
boot383	0.181229	0.268996	2.00995	1.22831
boot384	0.181	0.277288	3.79658	2.53105
boot385	0.181295	0.279862	1.11664	2.00995
boot386	0.181898	0.278135	2.00995	1.61913
boot387	0.181475	0.271904	1.5633	1.86107
boot388	0.181867	0.268859	0.893313	2.97771
boot389	0.180877	0.283069	0.669985	2.0844
boot390	0.181528	0.288842	2.45661	0.843685
boot391	0.181329	0.271439	3.1266	9.82644
boot392	0.180863	0.273483	1.5633	0.697901
boot393	0.182248	0.272258	2.23328	0.81887
boot394	0.181155	0.271085	2.23328	4.91322
boot395	0.181041	0.272865	1.00498	0.558321
boot396	0.181457	0.274313	1.33997	1.05283
boot397	0.181198	0.27487	1.11664	1.73079
boot398	0.181351	0.273824	0.837481	2.38217
boot399	0.181662	0.277737	0.669985	1.47397
boot400	0.181205	0.276917	0.81887	1.86107
boot401	0.181819	0.271146	1.78663	3.20104
boot402	0.18155	0.273926	3.34992	0.81887
boot403	0.181938	0.281219	1.78663	0.809565
boot404	0.181166	0.272723	1.33997	1.50747
boot405	0.182152	0.274327	0.781649	5.58321
boot406	0.181416	0.277301	1.5633	2.00995
boot407	0.181028	0.282772	2.45661	2.38217
boot408	0.181675	0.270547	1.0422	1.78663
boot409	0.181312	0.279179	2.00995	1.11664
boot410	0.181675	0.276306	1.33997	7.36983
boot411	0.181583	0.277463	1.5633	8.03982
boot412	0.181064	0.272709	2.00995	1.74196
boot413	0.181611	0.277329	1.33997	1.07942
boot414	0.180832	0.277075	0.334992	4.3549
boot415	0.181859	0.277098	1.78663	2.23328
boot416	0.181729	0.284947	0.614153	1.14855
boot417	0.18124	0.270743	3.1266	1.24426
boot418	0.181536	0.273349	1.5633	1.61913
boot419	0.180667	0.279591	2.67994	1.47397
boot420	0.18096	0.277493	1.22831	2.7916
boot421	0.181539	0.279304	0.893313	1.4293
boot422	0.180497	0.269857	3.34992	1.22831
boot423	0.18186	0.280674	0.893313	1.60796
boot424	0.182341	0.271288	0.521099	1.93551
boot425	0.181568	0.271782	2.90327	0.982644
boot426	0.181653	0.279592	2.23328	2.30773
boot427	0.18157	0.274369	1.11664	3.90824
boot428	0.181395	0.277598	2.90327	1.47397
boot429	0.181165	0.276532	3.34992	2.38217
boot430	0.18132	0.275809	3.1266	2.23328
boot431	0.181011	0.273605	0.967756	1.27616
boot432	0.180828	0.269464	2.00995	2.00995
boot433	0.181734	0.278057	1.5633	6.25319
boot434	0.180866	0.277057	2.23328	3.46159
boot435	0.181664	0.27532	0.446657	1.45163
boot436	0.181744	0.277573	0.446657	1.41441
boot437	0.181239	0.273154	2.45661	1.33997
boot438	0.181357	0.282811	1.11664	4.68989
boot439	0.180586	0.278039	2.00995	6.69985
boot440	0.181654	0.27849	0.446657	2.23328
boot441	0.181403	0.276135	2.23328	1.95412
boot442	0.180853	0.275886	0.893313	1.45163
boot443	0.181758	0.273005	1.00498	1.84246
boot444	0.181186	0.276848	0.967756	1.30275
boot445	0.181105	0.274705	0.669985	2.06579
boot446	0.181237	0.285425	2.23328	1.19108
boot447	0.181893	0.276199	1.11664	2.30773
boot448	0.180685	0.27333	0.781649	1.17247
boot449	0.180982	0.275119	3.1266	3.68492
boot450	0.180542	0.274018	0.669985	1.00498
boot451	0.180654	0.270648	1.33997	2.75438
boot452	0.181444	0.275122	2.23328	1.5633
boot453	0.181705	0.276527	2.45661	0.937979
boot454	0.181479	0.285467	2.90327	1.4293
boot455	0.180845	0.27073	2.45661	1.83129
boot456	0.181031	0.277396	0.669985	2.67994
boot457	0.181468	0.275078	2.45661	1.93551
boot458	0.180925	0.279567	2.00995	1.4293
boot459	0.183032	0.272735	2.67994	2.38217
boot460	0.181211	0.274927	1.33997	2.23328
boot461	0.181079	0.280093	1.78663	3.42437
boot462	0.181622	0.271154	2.67994	6.25319
boot463	0.181095	0.281306	2.00995	2.23328
boot464	0.181554	0.280452	1.33997	1.19108
boot465	0.181091	0.279916	1.5633	3.34992
boot466	0.181198	0.273773	1.5633	1.0422
boot467	0.180973	0.282392	1.78663	1.11664
boot468	0.181679	0.275322	1.78663	2.67994
boot469	0.181619	0.270906	0.893313	1.4293
boot470	0.180354	0.275055	3.1266	1.5633
boot471	0.181288	0.274144	1.33997	0.753733
boot472	0.18158	0.276944	0.893313	2.15884
boot473	0.181289	0.274047	2.90327	5.80653
boot474	0.180868	0.28374	1.67496	2.15884
boot475	0.180846	0.278081	0.390824	2.23328
boot476	0.181223	0.274581	1.33997	2.17745
boot477	0.180234	0.275086	2.67994	3.1266
boot478	0.18173	0.280415	2.23328	3.68492
boot479	0.180849	0.276639	2.45661	6.25319
boot480	0.180969	0.277264	2.23328	1.38464
boot481	0.181894	0.273212	0.81887	2.28911
boot482	0.182054	0.274302	2.67994	3.46159
boot483	0.181813	0.273816	0.595542	0.893313
boot484	0.180674	0.275586	3.57325	1.78663
boot485	0.181014	0.27756	2.67994	6.69985
boot486	0.180897	0.284002	1.22831	2.23328
boot487	0.181183	0.276784	3.34992	1.87596
boot488	0.18176	0.281037	1.78663	1.95412
boot489	0.181689	0.273565	1.33997	6.92318
boot490	0.181367	0.27384	0.893313	7.36983
boot491	0.179953	0.280511	3.1266	7.1465
boot492	0.181239	0.273288	0.595542	1.38464
boot493	0.18125	0.281581	2.90327	3.57325
boot494	0.181049	0.274219	0.558321	7.36983
boot495	0.181176	0.277877	0.893313	1.33997
boot496	0.181273	0.269966	2.00995	1.78663
boot497	0.181619	0.275859	2.45661	2.90327
boot498	0.180804	0.275084	2.67994	1.4293
boot499	0.180866	0.276602	3.79658	1.08474
boot500	0.181526	0.275627	2.00995	9.15646

## Sheet: Fig. 5c
Distribution of fitness effects (DFE) for Moroccan and CVI populations. Mor_HA, High Atlas; Mor_SMA, South Middle Atlas; Mor_NMA, North Middle Atlas; Mor_Rif, Rif mountains; AS, Santo Antão; Fogo, Fogo.
	Selection coefficient (S = 4Nes)
	< -10	-10 to -1	-1 to 0	0 to 1	1 to 10	10 <
Mor_HA	0.44586	0.326598	0.227253	0.00028994	1.11196e-10	0
Mor_SMA	0.43328	0.342134	0.224418	0.000168165	9.6062e-12	0
Mor_NMA	0.396201	0.37782	0.225677	0.00030182	3.10862e-15	0
Mor_Rif	0.417871	0.362193	0.219435	0.000501226	0	0
SA	0.237023	0.0375927	0.696228	0.000528522	0.00434576	0.0242819
Fogo	0.0815901	0.017515	0.703451	0.0271383	0.125297	0.0450088

## Sheet: Fig. 5d
Fitness of Moroccan, Santo Antão and Fogo individuals. Total seed weight and estimated seed number are shown for plants grown in simulated Moroccan conditions; total seed number for plants grown under CVI simulated conditions.
		Moroccan conditions		CVI conditions
ID	Region	Weight (g)	Estimated seed number	TotalSeedNumber
Agl-0	Mor	0.2877	8511.83	0
Agl-0	Mor	0.2479	7334.32	0
Agl-0	Mor	0.1314	3887.57	NA
Agl-0	Mor	0.2021	5979.29	NA
Agl-1	Mor	0.2285	6760.36	0
Agl-1	Mor	0.1705	5044.38	0
Agl-1	Mor	0.2195	6494.08	NA
Agl-1	Mor	0.2714	8029.59	NA
Agl-2	Mor	0.3068	9076.92	0
Agl-2	Mor	0.3166	9366.86	0
Agl-2	Mor	0.2378	7035.5	NA
Agl-3	Mor	0.3032	8970.41	0
Agl-3	Mor	0.3513	10393.5	0
Agl-3	Mor	0.2839	8399.41	NA
Agl-3	Mor	0.2786	8242.6	NA
Agl-5	Mor	0.3086	9130.18	NA
Agl-5	Mor	0.2577	7624.26	NA
Agl-5	Mor	0.2865	8476.33	0
Agl-5	Mor	0.2349	6949.7	0
Agl-9	Mor	0.3168	9372.78	0
Agl-9	Mor	0.2989	8843.2	0
Agl-9	Mor	0.2946	8715.98	NA
Agl-9	Mor	0.2923	8647.93	NA
Ait-14	Mor	0.0911	2695.27	0
Ait-14	Mor	0.1604	4745.56	0
Ait-14	Mor	0.1231	3642.01	NA
Ait-14	Mor	0.2076	6142.01	NA
Ait-9	Mor	0.0969	2866.86	0
Ait-9	Mor	0.0805	2381.66	NA
Ait-9	Mor	0.1523	4505.92	NA
Ait-9	Mor	0.1573	4653.85	NA
Arb-0	Mor	0.2039	6032.54	802
Arb-0	Mor	0.1736	5136.09	592
Arb-0	Mor	0.1964	5810.65	NA
Arb-0	Mor	0.3046	9011.83	NA
Arb-2	Mor	0.1241	3671.6	0
Arb-2	Mor	0.0832	2461.54	0
Arb-2	Mor	0.1971	5831.36	NA
Arb-2	Mor	0.1247	3689.35	NA
Azr-0	Mor	0.0679	2008.88	0
Azr-0	Mor	0.0601	1778.11	0
Azr-0	Mor	0.0495	1464.5	NA
Azr-0	Mor	0.0899	2659.76	NA
Azr-11	Mor	0.0591	1748.52	0
Azr-11	Mor	0.0824	2437.87	0
Azr-11	Mor	0.038	1124.26	NA
Azr-11	Mor	0.0416	1230.77	NA
Azr-13	Mor	0.1695	5014.79	0
Azr-13	Mor	0.2743	8115.38	0
Azr-13	Mor	0.3614	10692.3	NA
Azr-13	Mor	0.3321	9825.44	NA
Azr-16	Mor	0.2271	6718.93	0
Azr-16	Mor	0.2324	6875.74	0
Azr-16	Mor	0.2708	8011.83	NA
Azr-5	Mor	0.241	7130.18	0
Azr-5	Mor	0.3012	8911.24	0
Azr-5	Mor	0.2111	6245.56	NA
Azr-7	Mor	0.2766	8183.43	0
Azr-7	Mor	0.355	10503	0
Azr-7	Mor	0.2804	8295.86	NA
Azr-7	Mor	0.2921	8642.01	NA
Bab-0	Mor	0.1078	3189.35	0
Bab-0	Mor	0.1621	4795.86	0
Bab-0	Mor	0.1111	3286.98	NA
Bab-3	Mor	0.1633	4831.36	0
Bab-3	Mor	0.1356	4011.83	0
Bab-3	Mor	0.1949	5766.27	NA
Bab-3	Mor	0.2091	6186.39	NA
Bba-0	Mor	0.2152	6366.86	0
Bba-0	Mor	0.1504	4449.7	0
Bba-0	Mor	0.2218	6562.13	NA
Bba-0	Mor	0.2682	7934.91	NA
Bba-1	Mor	0.1427	4221.89	0
Bba-1	Mor	0.1693	5008.88	0
Bba-1	Mor	0.1712	5065.09	NA
Bba-1	Mor	0.2436	7207.1	NA
Bba-2	Mor	0.1309	3872.78	0
Bba-2	Mor	0.1827	5405.33	0
Bba-2	Mor	0.2091	6186.39	NA
Bba-2	Mor	0.1763	5215.98	NA
Bbe-0	Mor	0.1142	3378.7	0
Bbe-0	Mor	0.1308	3869.82	0
Bbe-0	Mor	0.1066	3153.85	NA
Bbe-0	Mor	0.1505	4452.66	NA
Cvi-0	SA	0.1506	5122.45	3412
Cvi-0	SA	0.1275	4336.73	2628
Cvi-0	SA	0.1187	4037.41	1563
Cvi-0	SA	0.1475	5017.01	1261
Cvi-0	SA	0.0861	2928.57	1090
Cvi-0	SA	0.0867	2948.98	959
Cvi-0	SA	0.1611	5479.59	935
Cvi-0	SA	0.1475	5017.01	932
Cvi-0	SA	NA	NA	677
Cvi-0	SA	NA	NA	652
Cvi-0	SA	NA	NA	319
Cvi-0	SA	NA	NA	135
Cvi-0	SA	NA	NA	117
Cvi-0	SA	NA	NA	32
Cvi-0	SA	NA	NA	16
Cvi-0	SA	NA	NA	16
Cvi-0	SA	NA	NA	0
Cvi-0	SA	NA	NA	0
Elh-10	Mor	0.3217	9517.75	0
Elh-10	Mor	0.467	13816.6	0
Elh-10	Mor	0.4985	14748.5	NA
Elh-10	Mor	0.5028	14875.7	NA
Elh-15	Mor	0.1961	5801.78	0
Elh-15	Mor	0.3082	9118.34	0
Elh-15	Mor	0.3132	9266.27	NA
Elh-15	Mor	0.3244	9597.63	NA
Elh-2	Mor	0.2482	7343.2	0
Elh-2	Mor	0.2164	6402.37	NA
Elh-2	Mor	0.2474	7319.53	NA
Elh-2	Mor	0.3724	11017.8	NA
Elh-20	Mor	0.1951	5772.19	0
Elh-23	Mor	0.274	8106.51	0
Elh-23	Mor	0.2491	7369.82	NA
Elh-23	Mor	0.2854	8443.79	NA
Elh-23	Mor	0.3383	10008.9	NA
Elh-27	Mor	0.3745	11079.9	0
Elh-27	Mor	0.3128	9254.44	0
Elh-27	Mor	0.3095	9156.8	NA
Elh-27	Mor	0.2625	7766.27	NA
Elh-33	Mor	0.4198	12420.1	0
Elh-33	Mor	0.3849	11387.6	0
Elh-33	Mor	0.3553	10511.8	NA
Elh-33	Mor	0.2574	7615.38	NA
Elh-39	Mor	0.3332	9857.99	0
Elh-39	Mor	0.2723	8056.21	0
Elh-39	Mor	0.3252	9621.3	NA
Elh-39	Mor	0.3265	9659.76	NA
Elh-46	Mor	0.2114	6254.44	144
Elh-46	Mor	0.1933	5718.93	537
Elh-46	Mor	0.2255	6671.6	NA
Elh-46	Mor	0.2544	7526.63	NA
Elh-52	Mor	0.1385	4097.63	0
Elh-52	Mor	0.1702	5035.5	0
Elh-52	Mor	0.2704	8000	NA
Elh-52	Mor	0.2843	8411.24	NA
Elk-1	Mor	0.0616	1822.49	0
Elk-1	Mor	0.0687	2032.54	0
Elk-1	Mor	0.0839	2482.25	NA
Elk-1	Mor	0.2517	7446.75	NA
Elk-20	Mor	0.1036	3065.09	0
Elk-20	Mor	0.1377	4073.96	0
Elk-20	Mor	0.1952	5775.15	NA
Elk-20	Mor	0.1484	4390.53	NA
Elk-28	Mor	0.2119	6269.23	0
Elk-28	Mor	0.2028	6000	0
Elk-28	Mor	0.2101	6215.98	NA
Elk-28	Mor	0.242	7159.76	NA
Elk-3	Mor	0.058	1715.98	0
Elk-3	Mor	0.0656	1940.83	0
Elk-3	Mor	0.1118	3307.69	NA
Elk-3	Mor	0.1175	3476.33	NA
Elk-5	Mor	0.3192	9443.79	0
Elk-5	Mor	0.3317	9813.61	0
Elk-5	Mor	0.274	8106.51	NA
Elk-5	Mor	0.4126	12207.1	NA
F10-1-3	Fogo	0.1366	4406.45	33
F10-1-3	Fogo	0.1694	5464.52	84
F10-1-3	Fogo	0.1493	4816.13	105
F10-1-3	Fogo	0.2422	7812.9	880
F10-1-3	Fogo	0.1275	4112.9	34
F10-1-3	Fogo	0.1238	3993.55	118
F10-1-3	Fogo	0.157	5064.52	21
F10-1-3	Fogo	0.2097	6764.52	85
F10-1-3	Fogo	NA	NA	15
F10-1-3	Fogo	NA	NA	14
F10-1-3	Fogo	NA	NA	71
F10-1-3	Fogo	NA	NA	143
F13-8	Fogo	0.2529	8158.06	532
F13-8	Fogo	0.1478	4767.74	624
F13-8	Fogo	0.1911	6164.52	156
F13-8	Fogo	0.2365	7629.03	805
F13-8	Fogo	0.1955	6306.45	75
F13-8	Fogo	0.1877	6054.84	973
F13-8	Fogo	0.2406	7761.29	267
F13-8	Fogo	0.2598	8380.65	622
F13-8	Fogo	NA	NA	107
F13-8	Fogo	NA	NA	513
F13-8	Fogo	NA	NA	391
F13-8	Fogo	NA	NA	189
F13-8	Fogo	NA	NA	352
F13-8	Fogo	NA	NA	259
F13-8	Fogo	NA	NA	561
F13-8	Fogo	NA	NA	727
F3-2	Fogo	0.0804	2593.55	147
F3-2	Fogo	0.0769	2480.65	22
F3-2	Fogo	0.1222	3941.94	21
F3-2	Fogo	0.0868	2800	0
F3-2	Fogo	0.0728	2348.39	28
F3-2	Fogo	0.0625	2016.13	46
F3-2	Fogo	0.0981	3164.52	0
F3-2	Fogo	0.1258	4058.06	42
F9-2	Fogo	0.0836	2696.77	185
F9-2	Fogo	0.0692	2232.26	380
F9-2	Fogo	0.0828	2670.97	265
F9-2	Fogo	0.0832	2683.87	276
F9-2	Fogo	0.0623	2009.68	1272
F9-2	Fogo	0.0841	2712.9	163
F9-2	Fogo	0.0472	1522.58	100
F9-2	Fogo	0.0786	2535.48	75
F9-2	Fogo	NA	NA	727
F9-2	Fogo	NA	NA	1113
F9-2	Fogo	NA	NA	96
F9-2	Fogo	NA	NA	726
Ifr-0	Mor	0.4419	13074	0
Ifr-0	Mor	0.3369	9967.46	0
Ifr-0	Mor	0.2895	8565.09	NA
Ifr-0	Mor	0.2761	8168.64	NA
ifr-3	Mor	0.3354	9923.08	0
ifr-3	Mor	0.2297	6795.86	0
ifr-3	Mor	0.1197	3541.42	NA
ifr-3	Mor	0.1473	4357.99	NA
Ifr-4	Mor	0.2592	7668.64	0
Ifr-4	Mor	0.2393	7079.88	0
Ifr-4	Mor	0.2209	6535.5	NA
Ifr-4	Mor	0.221	6538.46	NA
Ifr-6	Mor	0.3281	9707.1	0
Ifr-6	Mor	0.3226	9544.38	0
Ifr-6	Mor	0.1118	3307.69	NA
Ifr-6	Mor	0.1348	3988.17	NA
Ket-10	Mor	0.2116	6260.36	0
Ket-10	Mor	0.2239	6624.26	0
Ket-10	Mor	0.2845	8417.16	NA
Ket-10	Mor	0.2242	6633.14	NA
Ket-12	Mor	0.3386	10017.8	0
Ket-12	Mor	0.2591	7665.68	NA
Ket-12	Mor	0.302	8934.91	NA
Khe-0	Mor	0.293	8668.64	0
Khe-0	Mor	0.2137	6322.49	0
Khe-0	Mor	0.2494	7378.7	NA
Khe-0	Mor	0.1031	3050.3	NA
Khe-32	Mor	0.3263	9653.85	0
Khe-32	Mor	0.2421	7162.72	0
Khe-32	Mor	0.2993	8855.03	NA
Khe-32	Mor	0.3133	9269.23	NA
Meh-0	Mor	0.234	6923.08	0
Meh-0	Mor	0.2586	7650.89	NA
Meh-0	Mor	0.2992	8852.07	NA
Meh-4	Mor	0.1313	3884.62	0
Meh-4	Mor	0.1281	3789.94	0
Meh-4	Mor	0.2129	6298.82	NA
Meh-4	Mor	0.0389	1150.89	NA
Meh-7	Mor	0.0387	1144.97	0
Meh-7	Mor	0.155	4585.8	0
Meh-7	Mor	0.1676	4958.58	NA
Meh-7	Mor	0.1866	5520.71	NA
Oua-0	Mor	0.3953	11695.3	0
Oua-0	Mor	0.2769	8192.31	0
Oua-0	Mor	0.2216	6556.21	NA
Oua-0	Mor	0.2215	6553.25	NA
S1-1	SA	0.1775	6037.41	1444
S1-1	SA	0.1387	4717.69	1084
S1-1	SA	0.1471	5003.4	188
S1-1	SA	0.1528	5197.28	0
S1-1	SA	0.1874	6374.15	NA
S1-1	SA	0.1371	4663.27	NA
S1-1	SA	0.1601	5445.58	NA
S1-1	SA	0.1888	6421.77	NA
S15-3	SA	0.1263	4295.92	1701
S15-3	SA	0.1671	5683.67	678
S15-3	SA	0.1418	4823.13	662
S15-3	SA	0.1763	5996.6	26
S15-3	SA	0.0832	2829.93	NA
S15-3	SA	0.163	5544.22	NA
S15-3	SA	0.1741	5921.77	NA
S15-3	SA	0.1649	5608.84	NA
S5-10	SA	0.1592	5414.97	0
S5-10	SA	0.1227	4173.47	0
S5-10	SA	0.2154	7326.53	0
S5-10	SA	0.2717	9241.5	NA
S5-10	SA	0.1759	5982.99	NA
S5-10	SA	0.1647	5602.04	NA
S5-10	SA	0.1851	6295.92	NA
S5-10	SA	0.1711	5819.73	NA
Set-0	Mor	0.1846	5461.54	0
Set-0	Mor	0.1296	3834.32	0
Set-0	Mor	0.1325	3920.12	NA
Set-0	Mor	0.2074	6136.09	NA
Set-6	Mor	0.3014	8917.16	0
Set-6	Mor	0.4221	12488.2	0
Set-6	Mor	0.5573	16488.2	NA
Tah-0	Mor	0.0901	2665.68	0
Tah-0	Mor	0.1439	4257.4	0
Tah-0	Mor	0.1401	4144.97	NA
Tah-0	Mor	0.2968	8781.07	NA
Tah-4	Mor	0.6232	18437.9	0
Tah-4	Mor	0.1829	5411.24	0
Tah-4	Mor	0.1441	4263.31	NA
Tah-4	Mor	0.2748	8130.18	NA
Taz-0	Mor	0.218	6449.7	0
Taz-0	Mor	0.3073	9091.72	0
Taz-0	Mor	0.2708	8011.83	NA
Taz-0	Mor	0.2774	8207.1	NA
Taz-11	Mor	0.3291	9736.69	0
Taz-11	Mor	0.3443	10186.4	0
Taz-11	Mor	0.2648	7834.32	NA
Taz-11	Mor	0.3495	10340.2	NA
Taz-16	Mor	0.197	5828.4	0
Taz-16	Mor	0.1646	4869.82	0
Taz-16	Mor	0.136	4023.67	NA
Taz-16	Mor	0.2123	6281.07	NA
Taz-18	Mor	0.1828	5408.28	0
Taz-18	Mor	0.2434	7201.18	NA
Taz-18	Mor	0.1349	3991.12	NA
Taz-18	Mor	0.2548	7538.46	NA
Til-2	Mor	0.2296	6792.9	0
Til-2	Mor	0.1743	5156.8	302
Til-2	Mor	0.2174	6431.95	NA
Til-2	Mor	0.2932	8674.56	NA
Tiz-0	Mor	0.1587	4695.27	0
Tiz-0	Mor	0.1518	4491.12	0
Tiz-0	Mor	0.1563	4624.26	NA
Tiz-0	Mor	0.1863	5511.83	NA
Tiz-7	Mor	0.2101	6215.98	0
Tiz-7	Mor	0.2003	5926.04	0
Tiz-7	Mor	0.1928	5704.14	NA
Tiz-7	Mor	0.1251	3701.18	NA
Zin-4	Mor	0.2565	7588.76	0
Zin-4	Mor	0.2758	8159.76	0
Zin-4	Mor	0.4687	13866.9	NA
Zin-4	Mor	0.4776	14130.2	NA
Zin-9	Mor	0.3132	9266.27	0
Zin-9	Mor	0.2154	6372.78	0
Zin-9	Mor	0.2645	7825.44	NA
Zin-9	Mor	0.4132	12224.9	NA

## Sheet: Fig. 6a
Subset of previously identified QTL regions in RILs between Cvi-0 and Ler-0
Chrom	Start	End	Group
1	488426	3334768	Shade_avoidance
1	488426	3819100	Circadian_rhythm
1	488426	5127190	Shade_avoidance
1	488426	8158881	Fitness
1	488426	8464436	Seed_dormancy
1	488426	9030027	Flowering_time
1	488426	10932501	Shade_avoidance
1	490600	5309151	Flowering_time
1	503645	5458027	Stress_response
1	503645	9129646	Stress_response
1	662368	4412080	Flowering_time
1	662368	8014325	Fitness
1	779361	6330076	Flowering_time
1	985159	4282106	Flowering_time
1	1419933	4630934	Stress_response
1	1643321	4291854	Stress_response
1	3282536	7978186	Seed_dormancy
1	3334768	4069056	Stress_response
1	3653387	5474569	Flowering_time
1	3819100	3819100	Flowering_time
1	3819100	6506784	Seed_dormancy
1	4347093	6506784	Flowering_time
1	4837707	7846772	Flowering_time
1	6095722	12301591	Stress_response
1	6254345	10521076	Shade_avoidance
1	6265957	6537076	Seed_dormancy
1	6265957	8316267	Seed_dormancy
1	6265957	8881140	Shade_avoidance
1	6415906	9698788	Stress_response
1	6506784	9030027	Circadian_rhythm
1	6506784	12636644	Seed_dormancy
1	6640576	7436475	Stress_response
1	6731454	12537544	Stress_response
1	7436475	8337770	Stress_response
1	7976379	9688080	Stress_response
1	8285368	10358140	Water_use_efficiency
1	8316267	8881140	Water_use_efficiency
1	8316267	12478556	Circadian_rhythm
1	8337770	9688080	Stress_response
1	8354061	10521076	Shade_avoidance
1	8354061	10521076	Stress_response
1	8398562	10458122	Seed_dormancy
1	8464436	10932501	Fitness
1	8464436	12636644	Circadian_rhythm
1	9030027	12636644	Circadian_rhythm
1	9196058	12459679	Circadian_rhythm
1	10789715	12478556	Flowering_time
1	10789715	16256848	Seed_dormancy
1	10932501	12636644	Flowering_time
1	10932501	16127357	Seed_dormancy
1	10961904	12537544	Stress_response
1	12636644	16127357	Seed_dormancy
1	15913401	16115531	Seed_dormancy
1	15913401	19217395	Seed_dormancy
1	16256848	27258233	Shade_avoidance
1	17225650	29147976	Shade_avoidance
1	24393958	25917514	Stress_response
1	25121729	27535965	Fitness
1	25121729	27535965	Stress_response
1	27535965	30200239	Shade_avoidance
1	29035538	30237564	Shade_avoidance
1	29852183	30278215	Shade_avoidance
1	30076776	30115764	Stress_response
1	30076776	30284713	Flowering_time
1	30109266	30128760	Shade_avoidance
1	30128760	30232729	Fitness
1	30129540	30233444	Stress_response
1	30173311	30237564	Shade_avoidance
1	30193741	30258721	Seed_dormancy
1	30200239	30232729	Shade_avoidance
1	30237564	30237564	Seed_dormancy
1	30263530	30276526	Stress_response
1	30354243	30425721	Seed_dormancy
1	30369188	30425721	Seed_dormancy
2	498807	6831086	Flowering_time
2	498807	7658208	Flowering_time
2	826277	10341605	Fitness
2	2635050	6862919	Stress_response
2	2933753	6526686	Stress_response
2	4288764	7756493	Shade_avoidance
2	4939533	7658208	Shade_avoidance
2	5167518	5167518	Stress_response
2	5696827	8812742	Flowering_time
2	7179719	9064860	Stress_response
2	8353370	10156469	Seed_dormancy
2	8385203	10192407	Seed_dormancy
2	9856377	17785736	Circadian_rhythm
2	9979160	10254482	Stress_response
2	10038200	16087720	Circadian_rhythm
2	10386829	12100762	Shade_avoidance
2	11209704	18718989	Shade_avoidance
2	11666539	18403648	Stress_response
2	11753384	15904418	Fitness
2	11928681	18356006	Stress_response
2	11939939	16164591	Fitness
2	11939939	16164591	Shade_avoidance
2	12095937	14295579	Shade_avoidance
2	12100762	16164591	Fitness
2	12213338	18537498	Fitness
2	12250328	16120748	Stress_response
2	12686914	15725433	Fitness
2	12705875	15814926	Fitness
2	12949068	17418070	Circadian_rhythm
2	13060547	16456876	Stress_response
2	14027436	14027436	Stress_response
2	14192447	15450244	Stress_response
2	14192447	15897706	Shade_avoidance
2	14781773	16164591	Fitness
2	15373998	15373998	Stress_response
2	16087720	18983967	Flowering_time
2	18718989	19208117	Fitness
2	18916361	19195625	Stress_response
2	19132377	19258873	Stress_response
2	19160681	19208117	Shade_avoidance
2	19164001	19258873	Stress_response
2	19177283	19240531	Stress_response
2	19211279	19355168	Water_use_efficiency
2	19258873	19258873	Stress_response
3	290174	1812765	Circadian_rhythm
3	290174	6441941	Flowering_time
3	290174	7981261	Fitness
3	290174	8195591	Water_use_efficiency
3	290174	10145986	Seed_dormancy
3	292183	1242009	Stress_response
3	292183	4646758	Stress_response
3	292183	5690434	Stress_response
3	330367	4133543	Seed_dormancy
3	3437311	22965321	Seed_dormancy
3	4264169	8363036	Fitness
3	5690434	7518111	Stress_response
3	8028146	11576536	Seed_dormancy
3	8363036	9914314	Seed_dormancy
3	8370739	9891460	Seed_dormancy
3	8481544	9840916	Flowering_time
3	8991963	17586627	Shade_avoidance
3	9365500	9699125	Stress_response
3	9914314	16145188	Shade_avoidance
3	10145986	10519268	Seed_dormancy
3	10260255	10814325	Stress_response
3	10267111	11995209	Stress_response
3	10519268	11312860	Fitness
3	10618575	17586627	Shade_avoidance
3	11310517	17586627	Shade_avoidance
3	12211483	15852859	Stress_response
3	12942886	16310452	Seed_dormancy
3	14012829	15991328	Seed_dormancy
3	14121574	17481649	Flowering_time
3	14581384	16038097	Seed_dormancy
3	15069995	16475715	Seed_dormancy
3	16361683	23090768	Stress_response
3	17463272	23292074	Fitness
3	19097972	23180237	Flowering_time
3	19144161	21877077	Flowering_time
3	20857719	23180237	Fitness
3	23100354	23260121	Shade_avoidance
4	208650	1689896	Flowering_time
4	1430286	6119298	Fitness
4	1531170	7889273	Stress_response
4	6364417	7011319	Flowering_time
4	6364417	8933528	Fitness
4	6399800	7457534	Flowering_time
4	6399800	7457534	Flowering_time
4	8050835	18388745	Flowering_time
4	8253886	13955781	Flowering_time
4	9133000	10097066	Stress_response
4	9313029	10535558	Stress_response
4	9799926	10832731	Shade_avoidance
4	10512566	11906910	Shade_avoidance
4	11181189	18412601	Fitness
4	13828452	18427872	Stress_response
4	14044733	18009137	Shade_avoidance
4	15611756	18415505	Fitness
4	17004775	18009137	Stress_response
4	17150967	18427872	Stress_response
4	17508039	18434376	Seed_dormancy
4	18009137	18439892	Shade_avoidance
4	18321350	18447092	Stress_response
4	18413763	18528442	Fitness
4	18415316	18415316	Seed_dormancy
4	18415505	18439892	Seed_dormancy
4	18435479	18441286	Stress_response
4	18440609	18440609	Flowering_time
5	271377	839946	Shade_avoidance
5	271377	7314906	Circadian_rhythm
5	271377	7314906	Seed_dormancy
5	822235	2399538	Seed_dormancy
5	839946	9516531	Shade_avoidance
5	922240	922240	Stress_response
5	1000956	9721377	Seed_dormancy
5	1653658	5398383	Stress_response
5	2399538	9387205	Shade_avoidance
5	3065141	7542274	Seed_dormancy
5	3266653	9893986	Flowering_time
5	3298228	10482685	Stress_response
5	3795032	10759549	Fitness
5	4095595	5795591	Fitness
5	4492489	8288979	Seed_dormancy
5	4614252	8661639	Stress_response
5	4898367	9582082	Stress_response
5	5398383	7542274	Flowering_time
5	5528586	10219838	Stress_response
5	5702712	6046067	Flowering_time
5	5795591	7823668	Flowering_time
5	5801236	7715287	Flowering_time
5	5887596	7801793	Flowering_time
5	6938350	9434592	Fitness
5	7314906	7542274	Flowering_time
5	7758540	10012120	Flowering_time
5	7823668	8724458	Flowering_time
5	8067402	9202433	Flowering_time
5	8492299	9284372	Fitness
5	8560581	9516531	Circadian_rhythm
5	8560581	11711638	Fitness
5	8896529	11267934	Fitness
5	9590276	11514034	Flowering_time
5	9598470	13607413	Water_use_efficiency
5	9598470	14442769	Water_use_efficiency
5	9703624	10343878	Stress_response
5	9777369	13478836	Flowering_time
5	9804682	15332892	Stress_response
5	9950100	10343878	Stress_response
5	10079160	11567684	Flowering_time
5	10079160	15162941	Seed_dormancy
5	10209009	10523835	Flowering_time
5	10209009	11711638	Fitness
5	10209009	13607413	Flowering_time
5	10209009	17362531	Seed_dormancy
5	10285796	16661921	Stress_response
5	10523835	14935093	Fitness
5	13961272	14939032	Stress_response
5	14935093	25959935	Seed_dormancy
5	16661921	22689758	Stress_response
5	17179571	22064214	Stress_response
5	17362531	18566092	Circadian_rhythm
5	18415362	21489892	Seed_dormancy
5	18537942	19553352	Stress_response
5	18566092	23724686	Seed_dormancy
5	18566092	25959935	Fitness
5	20490185	26013629	Stress_response
5	23724686	26291754	Circadian_rhythm
5	25432801	26062445	Seed_dormancy
5	25909659	26068530	Seed_dormancy
5	25909659	26150982	Fitness
5	25959935	26185169	Seed_dormancy
5	26013629	26433129	Stress_response
5	26128257	26168478	Stress_response
5	26150982	26352084	Stress_response
5	26150982	26432525	Circadian_rhythm
5	26150982	26432525	Flowering_time
5	26241478	26512966	Circadian_rhythm
5	26271643	26412415	Shade_avoidance
5	26287530	26513569	Stress_response
5	26343839	26531468	Stress_response
5	26581341	26975502	Fitness

[truncated: 27 more sheets: Fig. 6c, Fig. 7a, Fig. 7b, Fig. 7c, Fig. 7d, Fig. 7e, Fig. 7f, Fig. 7g, Fig. 7h, Fig. 7i, Suppl Fig. 1a-b, Suppl Fig. 2, Suppl Fig. 4a, Suppl Fig. 4b, Suppl Fig. 4c, Suppl Fig. 7d, Suppl Fig. 7e, Suppl Fig. 8a, Suppl Fig. 8b, Suppl Fig. 9a …]
